# Supplementary material for: TRPM7 is the central gatekeeper of intestinal mineral absorption essential for postnatal survival
Source: Proc Natl Acad Sci U S A. 2019 Feb 15;116(10):4706–15. doi: 10.1073/pnas.1810633116 (PMC6410795; doi:10.1073/pnas.1810633116)
Supplement: Supplementary File [file pnas.1810633116.sd01.xls]

## Sheet: All genes
Affymetrix ID	Gene	KO 1 (log2)	KO 2 (log2)	KO 3 (log2)	Control 1 (log2)	Control 2 (log2)	Control 3 (log2)	KO mean (log2)	Control mean (log2)	Fold change (log2)	P-value (FDR)
10429555	2010109I03Rik	12.21	11.8603	11.0159	6.61513	5.95741	5.60897	11.6954	6.0605	49.6903	0.0222
10537146	Akr1b8	12.0685	11.862	10.3678	6.23167	6.5778	6.56084	11.4328	6.45677	31.4723	0.0307
10424670	Gml2	10.906	10.5742	10.5976	6.03618	6.2327	6.37517	10.6926	6.21468	22.2836	0.00808
10435497	Stfa2l1	8.52788	9.54859	10.6711	4.63842	5.71316	5.74344	9.58251	5.36501	18.6035	0.0585
10587323	Gsta1	12.1149	11.9175	10.5021	7.40329	7.50186	7.42844	11.5115	7.44453	16.7603	0.0363
10587331	Gm3776	11.7953	11.6196	10.1792	7.1044	7.18954	7.1663	11.198	7.15341	16.5025	0.0368
10429534	Gml	11.1083	10.8646	10.6315	6.83287	6.95159	7.02412	10.8681	6.93619	15.2629	0.0103
10404439	Serpinb9b	11.0326	10.4568	9.92852	7.05417	6.33868	6.32373	10.4726	6.5722	14.9332	0.0278
10385337	Fabp6	9.92723	10.8164	9.86508	7.81629	5.63769	5.56326	10.2029	6.33908	14.5587	0.0823
10474450	Slc5a12	12.1437	12.0076	11.9099	8.55814	7.90933	8.00243	12.0204	8.15663	14.5581	0.0133
10481627	Lcn2	8.74657	9.09928	10.507	5.80314	5.85417	5.65627	9.45097	5.77119	12.8151	0.0462
10595148	Gsta2	11.3386	11.2478	9.89089	7.0877	7.22366	7.18511	10.8258	7.16549	12.6431	0.0375
10587339	Gm10639	11.2594	11.1489	9.7915	7.06624	7.10599	7.09091	10.7333	7.08771	12.5146	0.0381
10499861	S100a9	7.94057	8.80626	10.3927	5.40884	5.73123	5.63452	9.0465	5.59153	10.9661	0.0838
10439292	BC100530	6.6445	8.05352	9.74212	4.61081	4.82893	4.76311	8.14672	4.73429	10.6474	0.124
10587266	Gclc	12.8098	12.096	11.505	9.18756	8.58103	8.69845	12.137	8.82235	9.94933	0.0368
10493831	S100a8	6.89158	8.34912	9.68858	5.19478	4.86225	4.9582	8.30976	5.00507	9.8812	0.11
10436100	Retnlg	7.82497	7.96192	9.63375	5.18121	4.89727	5.42895	8.47355	5.16914	9.87927	0.0659
10429520	Ly6d	11.5108	8.27065	8.08148	5.88122	6.24522	5.85224	9.28765	5.99289	9.81343	0.192
10523175	Ereg	9.45195	9.21843	8.79269	5.90999	5.98504	5.69912	9.15436	5.86472	9.77869	0.0154
10348131	Akp3	12.4603	10.3089	6.8955	6.85661	6.57185	6.60137	9.88824	6.67661	9.26399	0.339
10401109	Gpx2	11.2857	11.0612	10.8053	7.48317	8.22167	8.13301	11.0507	7.94595	8.60248	0.0235
10496727	Ddah1	10.5651	10.0268	10.1811	7.371	6.98061	7.13034	10.2576	7.16065	8.55635	0.0155
10542335	Gprc5a	11.5286	11.609	11.0076	8.85351	7.90114	8.1233	11.3818	8.29265	8.5097	0.0311
10550906	Plaur	10.0506	9.76364	9.21471	6.83214	6.55454	6.41079	9.67631	6.59916	8.43949	0.0234
10462618	Ifit3	11.2664	11.8031	10.5904	8.10708	8.16609	8.16977	11.22	8.14765	8.41116	0.0322
10362511		11.7251	11.4126	10.5654	7.87977	8.46426	8.19233	11.2344	8.17879	8.31428	0.0365
10501218	Gstm3	10.9696	10.667	9.72217	7.08547	7.7395	7.42608	10.4529	7.41702	8.20162	0.0421
10367041	Rdh9	9.12537	9.49479	9.20898	6.34624	6.26051	6.25194	9.27638	6.28623	7.94557	0.0109
10498653	Sptssb	7.54217	7.45217	6.87215	4.16222	4.25394	4.5098	7.28883	4.30865	7.89085	0.021
10501229	Gstm1	10.9873	10.6439	9.64288	7.34024	7.59314	7.51684	10.4247	7.48341	7.68102	0.0424
10534684	Muc3	12.7258	12.8133	12.7084	10.4217	9.56082	9.50958	12.7492	9.8307	7.5604	0.0276
10549154	Gm766	9.95893	8.99914	8.56167	6.77462	6.16769	5.9234	9.17325	6.28857	7.3854	0.0572
10358787	Lamc2	9.93961	9.85046	9.7057	6.96432	6.90913	7.03774	9.83192	6.9704	7.26785	0.00721
10462621	Ifit3b	7.46028	8.01334	6.2	4.37257	4.46903	4.51594	7.22454	4.45251	6.83068	0.0738
10519527	Abcb1a	12.4485	12.0749	12.0875	9.56268	9.35347	9.4623	12.2037	9.45948	6.70012	0.0118
10449452	Fkbp5	9.84137	9.54607	9.5097	6.81312	7.0676	6.81952	9.63238	6.90008	6.64514	0.0114
10404359	Mboat1	10.2713	9.41597	9.62011	7.00845	7.05988	7.09624	9.76914	7.05486	6.56265	0.0255
10581538	Nqo1	9.43074	9.52747	9.04318	6.19086	6.87975	6.94301	9.3338	6.67121	6.33167	0.0295
10576901	Slc10a2	8.03106	6.4528	6.1097	4.07252	4.42566	4.16337	6.86452	4.22051	6.25064	0.0959
10438358	Gp1bb	10.6675	10.613	10.3601	7.85397	8.08702	7.81113	10.5469	7.91737	6.18815	0.0119
10537169	Akr1b7	8.50893	8.18242	7.5614	5.63964	5.31252	5.42473	8.08425	5.45896	6.17008	0.0313
10572897	Hmox1	12.908	12.2125	9.21942	8.97032	8.72864	8.79548	11.4466	8.83148	6.12694	0.275
10466521	Gcnt1	8.88836	8.63469	7.8167	5.88694	5.93368	5.76192	8.44658	5.86085	6.00322	0.0367
10478326	Sgk2	9.33172	9.54979	9.26604	7.04688	6.85019	6.53447	9.38251	6.81052	5.94632	0.016
10498659	Sis	10.144	11.1015	9.44988	7.5382	7.79624	7.80222	10.2318	7.71222	5.73409	0.0733
10533198	Oas2	9.67336	8.79373	7.34418	6.14337	6.16084	6.02988	8.60376	6.11136	5.6271	0.132
10363070	Lilr4b	6.12478	6.07417	8.19246	4.11397	4.31531	4.55285	6.79714	4.32737	5.53952	0.144
10396831	Arg2	6.74021	7.05436	5.81144	4.09931	4.34538	3.78216	6.53533	4.07562	5.5011	0.056
10498024	Slc7a11	8.25256	6.34791	6.49331	4.73418	4.75691	4.22995	7.03126	4.57368	5.49294	0.121
10487597	Il1b	7.05864	6.80083	9.68937	5.49566	5.39494	5.30754	7.84961	5.39938	5.46505	0.225
10574524	Ces2c	9.21031	9.11204	7.54107	5.9726	6.13354	6.41967	8.62114	6.17527	5.44855	0.0959
10533213	Oas3	9.58951	9.32123	7.4791	6.48887	6.32825	6.26143	8.79661	6.35952	5.41552	0.133
10492174	Tm4sf4	13.0096	12.9862	12.5019	10.3403	10.4833	10.4132	12.8326	10.4123	5.3529	0.0177
10345065	Gsta3	9.75573	9.31613	8.83151	7.09684	6.86729	6.74327	9.30112	6.90247	5.27312	0.0341
10508465	Marcksl1	9.18556	9.42426	9.2953	7.46253	6.86474	6.43403	9.30171	6.92043	5.20997	0.0374
10397346	Fos	10.0438	9.64026	9.38544	7.26012	7.39361	7.31801	9.68982	7.32391	5.15477	0.022
10362138	Vnn1	9.87573	10.8457	10.54	7.82822	8.12219	8.23843	10.4205	8.06295	5.12495	0.0392
10426479	Ano6	9.99016	9.60995	10.084	7.46632	7.56455	7.5867	9.89469	7.53919	5.11772	0.0154
10513320	Ptgr1	11.4974	11.6677	10.3245	8.70086	8.80201	8.92409	11.1632	8.80899	5.11302	0.0656
10497590	Mecom	8.77415	8.43143	8.66509	6.5385	6.3505	6.01126	8.62355	6.30009	5.00533	0.0212
10384539	Slc1a4	9.33534	8.01409	6.92855	5.93575	5.70686	5.7304	8.09266	5.791	4.93025	0.16
10545569	Reg3g	11.6283	9.96082	11.5833	9.46481	8.39577	8.40733	11.0575	8.75597	4.9297	0.141
10492586	Arl14	7.47422	6.73387	6.1124	4.54604	4.47971	4.40678	6.7735	4.47751	4.9109	0.0596
10394990	Mboat2	10.051	9.70249	9.81824	7.78229	7.45387	7.52122	9.85726	7.58579	4.82813	0.0154
10434689	Ahsg	4.88101	7.51089	11.3738	4.97133	5.96922	6.05815	7.92191	5.66623	4.77558	0.562
10466606	Anxa1	9.01988	8.59645	8.36101	6.52759	6.25823	6.43658	8.65911	6.40747	4.76226	0.025
10599463	Xpnpep2	9.8937	10.3536	10.4475	8.14005	7.93071	7.9825	10.2316	8.01775	4.63912	0.0221
10366346	Phlda1	9.83571	9.99574	9.39719	7.32186	7.63982	7.66754	9.74288	7.54307	4.59416	0.0256
10512129	B4galt1	10.3529	10.3287	10.0905	8.41716	7.84401	7.91926	10.2574	8.06015	4.58589	0.0239
10491952	Mgst2	10.8829	10.5931	10.3507	8.36254	8.444	8.45059	10.6089	8.41904	4.56259	0.0179
10566358	Trim30a	10.0881	10.2239	9.09955	7.40587	7.66627	7.7783	9.80383	7.61682	4.55363	0.0582
10378793	Tmigd1	10.3393	10.0912	10.1925	8.58097	7.70401	7.80432	10.2076	8.02977	4.52485	0.0389
10441313	C2cd2	10.2292	9.98438	10.0779	8.54587	7.63149	7.59026	10.0971	7.92254	4.51466	0.0463
10352097	1700016C15Rik	7.23264	7.79047	7.48583	5.32261	5.306	5.35746	7.50298	5.32869	4.51363	0.019
10523062	Alb	5.55332	8.57056	12.1329	5.69387	6.98595	7.06793	8.75227	6.58258	4.49926	0.586
10439296	Stfa2	5.55954	5.8967	7.72696	4.20896	4.22	4.30207	6.3944	4.24367	4.44052	0.168
10563597	Saa3	9.24887	8.05705	9.43488	8.92603	6.25157	5.14149	8.9136	6.77303	4.40937	0.384
10462442	Il33	8.09009	8.53528	7.54877	5.82904	5.99777	5.94691	8.05805	5.92457	4.38773	0.0407
10417544	Acox2	8.38209	8.54241	8.57583	6.50538	6.38889	6.22196	8.50011	6.37208	4.3712	0.012
10583100	Mmp8	5.61992	5.85681	7.04692	4.24442	3.88265	4.06799	6.17455	4.06502	4.31551	0.0868
10566366	Trim30d	5.94892	6.85141	5.15339	3.87616	3.95351	3.87246	5.98458	3.90071	4.23941	0.102
10424400	Myc	9.61161	9.49614	9.36268	6.90667	7.70097	7.61885	9.49014	7.40883	4.23191	0.0364
10450038	Angptl4	9.57352	9.0006	8.54496	6.86474	7.0588	7.0588	9.03969	6.99412	4.12838	0.047
10451953	Lrg1	6.82586	6.90562	8.05929	5.50053	5.18382	5.15828	7.26359	5.28088	3.95235	0.0831
10543895	2010107G12Rik	10.9235	11.104	10.6126	8.71728	8.98447	8.99693	10.88	8.89956	3.94624	0.0233
10388834	Slc13a2	9.76866	9.69644	9.79696	7.99284	7.62942	7.69906	9.75402	7.77377	3.94562	0.0143
10571312	Dusp4	7.64153	7.8419	6.66829	5.4152	5.31706	5.48184	7.3839	5.4047	3.94276	0.0679
10429564	Ly6a	10.1088	8.29146	8.01547	6.83614	6.83081	6.8112	8.80524	6.82605	3.94272	0.185
10569020	Ifitm6	4.33334	5.72824	6.84252	3.5859	3.60224	3.78863	5.6347	3.65893	3.93339	0.217
10595145	Gm8074	8.05934	7.86525	6.47261	5.54539	5.44916	5.50796	7.46573	5.50084	3.90385	0.118
10541307	Usp18	11.0192	11.5087	10.5379	9.25554	9.00439	8.93448	11.0219	9.0648	3.88289	0.0487
10363082	Lilrb4a	6.30718	6.29436	7.96844	4.68281	4.68878	5.32948	6.85666	4.90036	3.88065	0.16
10477052	Slc52a3	9.72751	9.47979	9.53782	8.21862	7.35729	7.37692	9.58171	7.65094	3.81257	0.049
10435733	Igsf11	10.2918	10.1682	10.0898	8.56484	8.12989	8.06469	10.1833	8.25314	3.81089	0.0233
10529979	Ppargc1a	8.06432	8.23488	7.55789	5.80705	6.19919	6.10194	7.95236	6.03606	3.77454	0.0354
10376950	Pmp22	10.5019	9.87808	9.35497	7.6744	8.25781	8.08189	9.91164	8.0047	3.75013	0.0746
10574532	Ces2d-ps	10.7598	10.6523	9.35014	8.3247	8.45882	8.28273	10.2541	8.35542	3.72867	0.105
10360806	Capn2	9.91952	9.86432	9.69772	8.17941	7.7908	7.82825	9.82719	7.93282	3.71759	0.019
10477935	Tldc2	8.32894	7.74664	7.15396	5.85175	5.53234	6.16359	7.74318	5.84923	3.71652	0.0798
10585794	Cyp11a1	6.80455	7.47999	8.17265	5.9654	5.39811	5.48394	7.48573	5.61582	3.6551	0.0983
10404422	Serpinb6b	12.064	12.2734	11.9032	10.4663	10.0722	10.1248	12.0802	10.2211	3.62787	0.0234
10522368	Nipal1	10.1102	9.96529	10.0749	7.87115	8.36316	8.34625	10.0501	8.19352	3.62151	0.0238
10474700	Thbs1	9.60753	9.5207	10.5267	7.92729	8.09878	8.06338	9.88497	8.02982	3.61791	0.0617
10371770	Gas2l3	9.61339	10.1927	9.62694	8.52369	7.60322	7.75608	9.81101	7.961	3.60505	0.0683
10414360	Lgals3	12.5825	12.379	12.119	10.8572	10.3995	10.2745	12.3602	10.5104	3.60434	0.0341
10523156	Cxcl2	6.26982	5.76533	8.47031	4.96035	5.30279	4.69313	6.83515	4.98542	3.60433	0.298
10531034	Ugt2b34	12.1215	11.9702	11.8293	10.1893	10.1058	10.0884	11.9737	10.1278	3.59466	0.0118
10581605	Hp	6.09464	6.67286	9.79358	5.72457	5.59947	5.71928	7.52036	5.68111	3.57824	0.431
10385500	Irgm1	8.7134	8.85318	7.57556	6.36545	6.56726	6.69899	8.38071	6.5439	3.57219	0.0953
10560358	Psg18	6.42954	6.5858	6.60489	5.11442	4.79538	4.21454	6.54007	4.70812	3.5602	0.0462
10384423	Cobl	9.00222	8.8414	8.73318	7.17206	7.04176	6.92171	8.85893	7.04518	3.51556	0.0144
10493820	S100a6	10.3278	10.0622	9.29204	8.14492	8.08207	8.016	9.89403	8.081	3.51381	0.0598
10399365	Slc7a15	7.42128	7.57037	7.75731	5.97814	5.53897	5.80079	7.58298	5.77263	3.50727	0.0235
10390075	Gm11545	9.21533	8.85149	8.54229	6.66708	7.32523	7.21371	8.8697	7.06867	3.48469	0.051
10366446	Tspan8	11.2545	11.1234	11.0937	9.36136	9.33235	9.38657	11.1572	9.36009	3.47517	0.00772
10572635		10.5591	10.459	9.83423	8.66035	8.51899	8.28743	10.2841	8.48893	3.47062	0.0428
10495405	Slc25a24	11.1847	11.2119	11.0564	9.43528	9.30586	9.33993	11.151	9.36036	3.45967	0.00825
10485405	Cd44	8.58048	8.54595	8.54636	6.63309	6.83084	6.87707	8.5576	6.78033	3.42775	0.0129
10379636	Slfn4	8.01779	7.23305	8.45819	6.23413	5.97268	6.17582	7.90301	6.12754	3.42349	0.0821
10399710	Rsad2	10.7559	11.7212	10.6264	9.23787	9.25545	9.28467	11.0345	9.25933	3.42284	0.074
10345855	Slc9a2	9.12662	9.08075	8.89456	7.18002	7.37972	7.25467	9.03397	7.27147	3.39286	0.0123
10424662	Psca	8.39823	6.02509	5.84864	4.87877	5.08197	5.0279	6.75732	4.99621	3.38958	0.306
10507817	Bmp8b	7.54336	7.78129	7.34623	5.93498	5.47367	5.98978	7.55696	5.79948	3.38107	0.0332
10601161	Gjb1	10.0091	9.57401	9.77026	8.28515	7.89964	7.9165	9.78446	8.03377	3.3652	0.0275
10568731		8.60037	8.21783	8.21148	6.00245	6.61782	7.19504	8.34323	6.6051	3.33601	0.0848
10458382	Cd14	7.25457	7.02211	9.41457	6.02567	6.12369	6.33322	7.89708	6.16086	3.33162	0.283
10466410	Psat1	7.66961	7.54294	7.47082	5.81628	5.87638	5.81593	7.56112	5.8362	3.30563	0.00899
10436978	Cbr3	7.44333	7.50286	6.29409	5.17016	5.38498	5.52806	7.08009	5.36107	3.29214	0.103
10439955	Nxpe3	8.43013	8.19586	7.88055	6.6338	6.22023	6.50769	8.16884	6.4539	3.28283	0.0331
10584827	Mpzl2	9.84601	9.80408	9.60818	7.65994	8.22578	8.23218	9.75276	8.0393	3.27946	0.0338
10424683	Ly6g	6.69633	4.44916	4.76972	3.46854	3.35057	3.96204	5.30507	3.59371	3.27468	0.268
10347291	Cxcr2	5.48832	5.663	7.32884	4.21639	4.75316	4.39846	6.16005	4.456	3.25815	0.207
10567316	Tmc7	9.06275	9.06281	8.65747	7.42151	7.1918	7.05796	8.92768	7.22376	3.25785	0.0273
10360382	Mnda	8.21284	8.04741	6.92059	6.14747	6.10817	5.81381	7.72694	6.02315	3.25756	0.11
10464328	Pnliprp2	9.02076	8.86343	8.12198	6.60761	7.17916	7.10823	8.66872	6.965	3.25741	0.0736
10350516	Ptgs2	8.4859	8.00064	8.72487	6.36434	6.93736	6.80419	8.40381	6.70197	3.25316	0.0534
10590365	Vipr1	9.96895	9.72012	9.87718	8.40097	8.17664	7.88443	9.85542	8.15402	3.25217	0.0264
10542355	Emp1	13.0589	13.0016	12.7708	11.4312	11.1518	11.1502	12.9438	11.2444	3.24763	0.0192
10449284	Dusp1	10.0389	9.72846	10.0712	8.3078	8.14959	8.31529	9.9462	8.25756	3.22351	0.0181
10578916	Msmo1	11.5273	11.1269	10.979	9.57754	9.47454	9.51794	11.2111	9.52334	3.22146	0.0265
10571274	Gsr	11.2721	11.11	11.0453	9.5086	9.47509	9.39912	11.1425	9.46094	3.2077	0.012
10401149	Plek2	10.9757	10.4113	10.7017	9.50186	8.8304	8.72858	10.6962	9.02028	3.19528	0.0608
10513544	Zfp37	9.32997	9.20988	8.86082	7.58786	7.43485	7.36732	9.13356	7.46335	3.18261	0.025
10570855	Plat	7.11745	7.48023	7.1688	5.66938	5.4089	5.68024	7.2555	5.58618	3.18065	0.0232
10539179	Reg3b	12.5795	10.9444	12.6449	10.6572	10.2215	10.2905	12.0563	10.3897	3.17455	0.195
10427052	Krt7	9.5887	9.10646	9.47307	7.61468	7.78436	7.77972	9.38941	7.72625	3.16709	0.0253
10345752	Il1r2	7.61025	7.50193	8.04681	5.85041	6.21871	6.10676	7.71966	6.05863	3.16243	0.034
10519983	Fgl2	9.06613	9.32696	8.7848	7.34476	7.41173	7.44999	9.0593	7.40216	3.15391	0.0259
10515399	Plk3	9.03612	9.216	8.52851	7.26383	7.13961	7.41783	8.92688	7.27376	3.14513	0.0399
10492735	Fgg	3.91329	4.50772	8.65649	3.99007	4.18691	3.94126	5.6925	4.03941	3.14507	0.587
10379727	Wfdc17	5.86848	6.40638	7.85443	5.02086	5.18831	4.99567	6.70976	5.06828	3.11987	0.212
10598794		8.19685	7.71689	8.08239	6.4459	6.36608	6.26362	7.99871	6.35853	3.11703	0.0254
10544648	Dfna5	8.17697	8.32933	8.43142	7.16373	6.38399	6.49115	8.31257	6.67963	3.10146	0.0511
10422608	Oxct1	8.78571	8.28175	8.39743	7.11852	6.68056	6.77268	8.48829	6.85725	3.09736	0.036
10425049	Apol9b	11.1911	11.3085	10.2272	9.34925	9.34899	9.15827	10.9089	9.2855	3.08104	0.0865
10435501	Stfa1	6.4215	6.64795	7.24386	4.89908	5.06207	5.49249	6.7711	5.15122	3.07351	0.0692
10343752		8.52808	8.27895	8.30984	6.77579	6.38424	7.12923	8.37229	6.76309	3.05083	0.044
10502655	Cyr61	8.74248	8.82308	8.56833	6.8804	7.32122	7.17639	8.7113	7.12601	3.00069	0.0253
10461979	Aldh1a1	10.314	10.4099	9.24609	8.0361	8.61571	8.56365	9.99	8.40515	2.99975	0.124
10539194	Reg2	6.62056	4.03605	5.9474	3.90052	3.87897	4.0768	5.53467	3.9521	2.99503	0.327
10507671	Guca2a	11.9315	11.8417	12.0788	10.8544	10.0783	10.1723	11.9507	10.3683	2.99464	0.0531
10403352	Klf6	11.377	11.3602	11.0705	9.69515	9.66854	9.69812	11.2692	9.68727	2.99373	0.0154
10490611	Ptk6	8.20523	6.67929	8.06244	6.19141	5.93449	6.07669	7.64899	6.06753	2.99272	0.166
10389231	Ccl3	6.03239	5.26983	8.34225	5.13758	4.83493	4.93302	6.54816	4.96851	2.98897	0.403
10454782	Egr1	8.05584	8.28511	7.80945	6.66806	6.53043	6.23205	8.05013	6.47685	2.97582	0.0339
10375265	Atp10b	10.2179	10.4969	9.34859	8.50848	8.43122	8.40771	10.0211	8.44914	2.97313	0.0908
10452316	C3	9.27875	9.66229	10.5682	8.34738	8.19793	8.25184	9.83641	8.26572	2.97047	0.109
10559818		6.48454	6.28691	6.40832	4.35776	4.96311	5.1517	6.39326	4.82419	2.96712	0.0514
10559177	B130016D09Rik	6.28239	6.77777	6.3848	4.709	5.03926	4.99457	6.48166	4.91428	2.96366	0.0331
10435514	Ildr1	9.86434	9.52234	8.95336	8.13858	7.6968	7.80704	9.44668	7.88081	2.96056	0.071
10403312	Akr1c19	12.0102	11.2552	10.8463	10.0804	9.691	9.66604	11.3706	9.81248	2.94467	0.101
10343496		11.2632	10.9653	10.9502	9.59983	9.50978	9.40328	11.0595	9.5043	2.93885	0.019
10359266	Pappa2	6.17223	6.58564	6.22326	4.70621	5.1943	4.41616	6.32704	4.77222	2.93797	0.0575
10517067	Sfn	10.7431	10.5697	9.78026	9.03954	8.73644	8.6573	10.3644	8.81109	2.9348	0.0808
10339134		11.0537	10.7164	10.8281	9.546	9.27167	9.14034	10.8661	9.31934	2.92156	0.0273
10569437	Phlda2	7.77541	7.18878	7.03945	5.91099	5.94744	5.51372	7.33455	5.79072	2.91567	0.0589
10430174	Apol9a	11.3564	11.4621	10.4069	9.57578	9.51494	9.51425	11.0751	9.53499	2.90824	0.0891
10467258	Myof	9.07131	8.83232	8.85195	7.35935	7.36997	7.41073	8.91853	7.38002	2.90494	0.0115
10339491		10.6322	10.0579	10.3728	8.97214	8.67078	8.81067	10.3543	8.81786	2.90079	0.0351
10530201	Ugdh	13.1161	12.9719	12.5997	11.4338	11.3164	11.3387	12.8959	11.3629	2.89373	0.0281
10492335	Rap2b	8.02481	7.72748	7.23091	6.14639	6.26433	5.98755	7.66107	6.13276	2.88448	0.0529
10466314		7.43463	7.85149	6.18717	5.56214	5.728	5.60998	7.15776	5.63337	2.87665	0.183
10457640	Gm7665	12.3925	12.2773	11.6394	10.9883	10.423	10.3283	12.1031	10.5798	2.87432	0.0807
10502791	Ifi44	11.347	11.2149	9.6401	9.04112	9.25588	9.34353	10.734	9.21351	2.86885	0.214
10487906	Slc23a2	9.41702	9.61055	8.92473	7.54015	7.94778	7.90969	9.31744	7.7992	2.8644	0.0526
10543017	Pdk4	11.2751	11.8406	11.498	9.74541	10.1598	10.1617	11.5379	10.0223	2.85923	0.0439
10544133	Parp12	11.5903	11.545	11.0976	9.94162	9.87021	9.87582	11.411	9.89588	2.85822	0.029
10424691	Ly6f	6.94673	6.22771	6.08653	4.92842	4.89859	4.89323	6.42033	4.90675	2.85517	0.0618
10498981	Fgb	5.24253	5.34472	10.0274	5.5573	5.22676	5.31158	6.87153	5.36521	2.84084	0.642
10419082	Fam213a	11.7311	11.9163	11.5203	10.164	10.2126	10.2814	11.7226	10.2194	2.83479	0.0211
10439276	Fam162a	10.5792	10.0721	10.355	8.72247	8.83871	8.94506	10.3354	8.83541	2.82843	0.0296
10554240	Isg20	9.18385	9.28713	8.04879	7.40024	7.28793	7.33258	8.83992	7.34025	2.82778	0.126
10458340	Hbegf	10.1441	9.85611	9.44996	8.23073	8.40742	8.31919	9.81671	8.31912	2.82371	0.0421
10355214	Idh1	12.3112	12.4011	12.1506	10.5754	10.8802	10.9334	12.2876	10.7963	2.81143	0.0236
10531610	Rasgef1b	7.24949	7.0209	6.55489	5.51029	5.44547	5.40654	6.94176	5.4541	2.80433	0.0421
10338854		10.962	10.5644	10.6547	9.36503	9.19425	9.16578	10.7271	9.24169	2.7999	0.0243
10576235	Dpep1	8.04954	8.11492	7.26672	6.22639	6.39732	6.35318	7.81039	6.32563	2.7987	0.0693
10523021	Slc4a4	9.1603	9.05986	9.26276	7.47211	7.82499	7.73598	9.16097	7.6777	2.79583	0.022
10434719	Kng1	4.66026	5.2542	8.99747	4.66216	4.90963	4.89104	6.30398	4.82094	2.79536	0.592
10603896	Klhl13	7.86915	8.09391	8.09141	6.61794	6.31889	6.66954	8.01815	6.53546	2.79471	0.0235
10529977	Ppargc1a	5.57955	5.52466	4.92513	4.00182	3.78387	3.81384	5.34311	3.86651	2.78293	0.0473
10474526	Lpcat4	9.10248	8.66258	8.32335	7.61393	7.00238	7.0525	8.69614	7.22294	2.77637	0.0796
10539135	Capg	9.09013	8.72031	8.48012	7.38333	7.31981	7.17179	8.76352	7.29164	2.77382	0.0373
10399202	Macc1	6.36419	6.31602	6.36976	5.03366	4.7322	4.87558	6.34999	4.88048	2.76928	0.0143
10406564	Acot12	10.5698	10.8097	10.7905	9.42259	9.11927	9.2203	10.7233	9.25405	2.76886	0.0216
10536563	Cftr	9.64536	9.1541	9.2151	7.5975	7.92607	8.09211	9.33819	7.87189	2.76311	0.0453
10428998	Asap1	9.04855	9.0413	8.91326	7.58255	7.65259	7.3995	9.00104	7.54488	2.74377	0.0143
10349108	Serpinb5	6.07442	5.00802	4.05718	3.73664	3.28327	3.75209	5.04654	3.59066	2.74323	0.258
10351504	Gm39701	8.07997	7.83102	8.19965	6.03659	6.84257	6.88508	8.03688	6.58808	2.72982	0.0807
10506714	Lrp8	8.34675	7.96472	7.58926	6.5824	6.58138	6.3962	7.96691	6.51999	2.72625	0.0514
10462281	Vldlr	7.42713	7.5694	7.26668	5.90955	6.03827	5.98441	7.42107	5.97741	2.7201	0.0155
10360406	Ifi205	7.33067	7.57759	6.11125	5.77064	5.5955	5.32852	7.00651	5.56489	2.71625	0.18
10597518	Tgfbr2	10.2959	9.98992	9.80448	8.62719	8.61669	8.52376	10.0301	8.58922	2.71485	0.0275
10421810	Rgcc	8.73229	8.77181	8.64582	7.1955	7.4345	7.20661	8.71664	7.27887	2.70902	0.0143
10349562	AA986860	9.96348	9.41381	9.16596	8.24137	8.07188	7.9168	9.51442	8.07668	2.70895	0.062
10475532	Sqrdl	9.1764	8.76024	8.88798	7.42358	7.55215	7.53842	8.94154	7.50472	2.70724	0.024
10356082	Gm5530	10.5078	10.3751	10.3277	8.91904	8.96166	9.02262	10.4035	8.96777	2.70523	0.0129
10400095	Ifrd1	11.5942	11.9275	11.2156	10.0768	10.1532	10.2138	11.5791	10.148	2.69659	0.0461
10469151	Itih5	7.27986	6.90843	7.26157	5.5963	5.79622	5.77035	7.14995	5.72096	2.69259	0.0254
10413542	Tkt	10.6577	10.7096	10.5421	8.9544	9.38781	9.28118	10.6364	9.2078	2.69195	0.0263
10547664	Clec4e	4.43433	4.77465	6.67099	4.15325	3.5926	3.86273	5.29333	3.86952	2.68292	0.335
10493990	S100a11	12.4338	12.3388	11.7888	11.1629	10.6066	10.523	12.1871	10.7642	2.68136	0.0774
10472538	Dhrs9	11.2903	11.2837	10.659	9.90033	9.56041	9.50488	11.0777	9.65521	2.6804	0.0588
10492860	Higd1a	7.89032	7.96738	7.86282	6.42687	6.32705	6.70896	7.90684	6.48762	2.67439	0.0224
10607658	Reps2	8.07145	8.10486	8.23811	6.97894	6.61449	6.58228	8.13814	6.72524	2.66273	0.026
10382328	Sox9	9.38696	9.30996	8.88686	7.51999	7.90998	7.92265	9.19459	7.78421	2.65808	0.0453
10384378	Ddc	10.0489	9.6154	8.35065	7.74727	8.03896	8.00405	9.33832	7.93009	2.6541	0.216
10439299	Stfa3	5.91357	6.21009	7.58127	5.24903	5.28303	4.95323	6.56831	5.16176	2.65102	0.221
10527638	Alox5ap	6.91525	7.38539	8.58932	6.17546	6.23871	6.27759	7.62998	6.23059	2.63791	0.207
10428070	9430069I07Rik	8.47287	7.53669	6.80618	5.95448	6.44956	6.21855	7.60525	6.20753	2.63484	0.21
10528227	Gnai1	7.01936	7.09337	8.66712	5.96782	6.27362	6.34821	7.59328	6.19655	2.63304	0.24
10385893	Slc22a4	6.8728	7.05352	6.74014	5.48536	5.33743	5.66212	6.88882	5.49497	2.62779	0.0253
10409170	Fgd3	8.36322	7.40054	7.16104	6.51038	6.05528	6.1988	7.6416	6.25482	2.61494	0.14
10570434	Gm7676	7.8621	8.48373	8.7201	6.98092	7.13802	6.7883	8.35531	6.96908	2.61394	0.0766
10339649		10.6814	10.2463	10.3416	9.2462	8.95741	8.93242	10.4231	9.04534	2.59864	0.0344
10398075	Serpina3n	6.57282	6.63157	8.44111	5.66114	6.14132	5.71276	7.21517	5.83841	2.59684	0.298
10490923	Car2	10.1692	7.25807	7.26902	6.68051	6.90006	6.99453	8.23212	6.85837	2.59143	0.485
10548573	Styk1	8.90042	8.50751	8.48338	7.12474	7.33153	7.31428	8.63044	7.25685	2.59114	0.0305
10589535	Ngp	6.04144	6.94644	7.94556	5.41804	5.70645	5.69834	6.97781	5.60761	2.58507	0.252
10390850	Krt20	12.9402	13.0101	12.7188	11.5667	11.5224	11.4739	12.8897	11.521	2.58244	0.0159
10569504	Tnfrsf23	8.33465	8.67956	7.52988	6.90766	6.82965	6.70372	8.18137	6.81368	2.58057	0.116
10553403	Htatip2	9.25117	9.23511	8.84759	7.61813	7.84552	7.79087	9.11129	7.75151	2.56646	0.0307
10461369	Ahnak	8.82372	8.84102	8.97967	7.46395	7.58574	7.5208	8.88147	7.5235	2.56325	0.0118
10539795	Gkn2	7.56342	4.98014	4.82811	4.42626	4.51555	4.3604	5.79056	4.43407	2.56061	0.451
10450529	Dpcr1	8.30978	5.56818	4.87089	4.82479	4.94821	4.91299	6.24962	4.89533	2.5567	0.524
10485624	Prrg4	8.14443	7.92459	7.7766	6.92318	6.37127	6.48854	7.94854	6.59433	2.55657	0.0462
10562637	Gm5593	9.04478	8.7993	8.93572	7.03874	7.82621	7.86062	8.9266	7.57519	2.55162	0.0811
10360522	Adss	9.99682	9.87046	9.64807	8.32488	8.58646	8.55137	9.83845	8.48757	2.55069	0.0259
10574350	Mmp15	9.36676	9.44778	9.55859	8.48458	7.90227	7.9365	9.45771	8.10779	2.54899	0.0457
10576911	Efnb2	8.80014	8.53031	8.22985	7.15866	7.23174	7.13137	8.5201	7.17392	2.54237	0.0361
10540105	Tmem43	10.2798	10.1521	9.60498	9.07031	8.52462	8.4093	10.0123	8.66808	2.53892	0.0875
10487238	Hdc	5.61626	6.02913	7.23801	4.95464	4.97722	4.92447	6.29447	4.95211	2.53566	0.212
10426891	Mettl7a1	8.48173	8.49275	8.18121	6.97502	7.10212	7.05563	8.38523	7.04426	2.53322	0.0216
10606495	Pof1b	9.91229	10.2803	10.0852	8.79028	8.67418	8.80345	10.0926	8.75597	2.52557	0.0231
10497520	Ect2	9.49767	9.0235	8.97398	7.74857	7.92587	7.81979	9.16505	7.83141	2.52038	0.0389
10606640	Nox1	6.95785	5.77082	5.02774	4.692	4.64006	4.43186	5.9188	4.58797	2.51548	0.27
10515836	Gm12856	8.34565	7.90096	8.01017	6.29551	6.91237	7.06814	8.08559	6.75867	2.50866	0.0806
10499394	Lmna	8.75924	8.7324	8.41147	7.32659	7.37562	7.22691	8.63437	7.30971	2.50474	0.024
10606868	Bex1	5.24515	5.55563	5.51766	3.79918	4.18809	4.3636	5.43948	4.11695	2.50103	0.046
10366457	Ptprr	8.48938	8.2521	8.22812	7.00426	6.95908	7.04265	8.3232	7.002	2.49875	0.0155
10359280	Pappa2	5.12507	5.46836	5.51257	4.11582	4.00003	4.02679	5.36867	4.04755	2.4986	0.0259
10438530	Clcn2	9.65888	9.54497	9.287	8.03743	8.20425	8.29211	9.49695	8.17793	2.49497	0.0274
10578857	Anxa10	10.1396	9.77322	8.86903	8.1733	8.21478	8.44951	9.59394	8.2792	2.48759	0.151
10411739	Ccnb1	8.34512	8.08721	8.23763	6.47393	7.06556	7.19727	8.22332	6.91225	2.48125	0.0641
10594840	Myzap	9.06084	9.28559	8.97378	7.8804	7.76086	7.7563	9.10674	7.79918	2.47521	0.0201
10538459	Aqp1	8.24243	8.45125	8.41003	6.76518	7.26108	7.15519	8.3679	7.06048	2.47498	0.0363
10469816	Il1rn	7.23418	6.8468	7.7932	6.10536	5.85483	5.99306	7.29139	5.98441	2.47423	0.0886
10354588	Stk17b	9.53974	9.77915	9.25523	8.12489	8.22189	8.3102	9.5247	8.21899	2.47205	0.0355
10424676	Ly6e	11.3376	10.9207	9.90605	9.34763	9.43839	9.46346	10.7215	9.41649	2.47077	0.18
10524631	Oasl1	11.2067	11.6446	10.7009	9.96646	9.88758	9.78617	11.1841	9.88007	2.46914	0.0855
10396440	S100a11-ps	7.37762	7.06895	6.75353	6.11951	5.5995	5.58438	7.0667	5.7678	2.46041	0.0736
10390860	Krt23	8.21819	8.09315	8.12224	6.85155	6.86402	6.82824	8.14452	6.84794	2.45647	0.00806
10408616	Slc22a23	10.8413	10.6128	10.4721	9.62063	9.19866	9.22394	10.6421	9.34775	2.45262	0.0401
10416837	Irg1	5.96544	5.74142	8.04211	5.31126	5.16657	5.39506	6.58299	5.29096	2.44873	0.39
10354649	Pgap1	11.0578	10.5047	10.61	9.5986	9.3348	9.37457	10.7242	9.43599	2.44219	0.046
10366043	Dusp6	10.9765	10.872	10.5315	9.63446	9.47666	9.40474	10.7934	9.50529	2.44201	0.0331
10559179		5.63707	5.68572	5.89996	4.47836	4.44806	4.43433	5.74092	4.45358	2.44076	0.0154
10341325		10.6215	10.2361	10.3928	9.20984	8.94782	9.25293	10.4168	9.13687	2.42825	0.0323
10436487	Vgll3	9.55361	6.77637	6.79205	8.55485	5.09729	5.63038	7.70735	6.42751	2.42811	0.66
10606989	Tsc22d3	8.61341	8.30168	7.89215	7.05229	6.96782	6.9528	8.26908	6.99097	2.42521	0.0558
10395039	Cmpk2	9.35842	10.4073	9.28767	8.40245	8.53341	8.28588	9.68446	8.40725	2.4237	0.146
10476395	Bmp2	9.1921	9.16756	9.05467	7.7771	7.83016	7.98427	9.13811	7.86384	2.41876	0.0144
10471525	Ptrh1	8.74464	8.4545	8.39428	7.55244	7.11261	7.10695	8.53114	7.25734	2.41799	0.0448
10409767	Golm1	10.6042	10.2221	10.2735	9.29122	8.957	9.03229	10.3666	9.09351	2.41679	0.0355
10599008	Slc6a14	7.45236	5.21138	6.80338	6.57999	4.33045	4.74808	6.48904	5.21951	2.41083	0.514
10477022	Sdcbp2	9.8698	9.67333	9.68382	8.52822	8.39349	8.50018	9.74232	8.47396	2.40887	0.0143
10451287	Gm9706	10.1535	10.365	9.3544	8.74116	8.6147	8.7128	9.95765	8.68955	2.40843	0.109
10601088	Gm9078	5.44998	7.72101	7.16039	5.5474	5.73513	5.25062	6.77713	5.51105	2.40506	0.375
10439710	Phldb2	8.21549	7.78422	7.80947	6.66773	6.65045	6.70011	7.93639	6.67276	2.40099	0.0311
10506571	Dhcr24	11.6134	11.3811	11.4509	10.1316	10.2499	10.2757	11.4818	10.219	2.39954	0.0154
10342764		10.9488	10.7026	10.6444	9.8325	9.2726	9.40609	10.7652	9.50373	2.39745	0.0494
10450374	D17H6S56E-5	8.55791	8.5467	8.59909	6.96722	7.59258	7.36461	8.5679	7.30814	2.39456	0.0457
10500204	Ecm1	7.98487	8.12979	7.89805	6.66543	6.73584	6.83738	8.00424	6.74621	2.39168	0.016
10413419	Arhgef3	8.60513	8.21127	8.30917	7.24959	7.04907	7.06435	8.37519	7.121	2.38533	0.0299
10400405	Nfkbia	10.2809	10.0451	9.99033	8.76913	8.88935	8.90734	10.1054	8.85527	2.37872	0.0212
10369615	Srgn	10.1401	10.2788	11.6871	9.3333	9.52425	9.50489	10.702	9.45415	2.37485	0.245
10459210	Arhgef37	6.65491	6.69145	6.52361	5.74233	4.92668	5.46116	6.62333	5.37672	2.37282	0.0747
10386683	Slc47a1	8.78388	8.82096	8.8282	7.57263	7.60241	7.5257	8.81101	7.56691	2.36871	0.00524
10345203	Gm19680	10.154	10.0809	9.56892	8.63291	8.71206	8.72707	9.93462	8.69068	2.36845	0.0475
10565255	Cemip	6.88652	7.40192	6.79351	5.86875	5.69921	5.78351	7.02732	5.78382	2.36771	0.0515
10359851	Uck2	8.63527	8.86468	8.65724	6.91417	7.89657	7.62289	8.71907	7.47787	2.36394	0.108
10475487	Slc28a2	12.5192	12.569	12.3504	11.402	11.1925	11.1207	12.4795	11.2384	2.36387	0.0232
10460585	Fosl1	7.10514	7.24879	6.73881	5.75489	5.78608	5.83523	7.03091	5.79207	2.36009	0.036
10565292	Arnt2	8.11297	8.00689	7.80515	7.05925	6.62153	6.52882	7.975	6.73654	2.35947	0.0481
10342889		10.3975	9.89518	9.99524	9.10502	8.71607	8.75386	10.096	8.85832	2.35817	0.0525
10505438	Orm1	4.53256	4.68219	7.32557	4.49235	4.12126	4.22446	5.51344	4.27936	2.35231	0.504
10340202		11.7458	11.3726	11.5254	10.3106	10.331	10.3086	11.5479	10.3167	2.34765	0.0236
10349569		7.97809	7.29107	7.27501	6.50455	5.88187	6.46993	7.51473	6.28545	2.34449	0.113
10406676	Lhfpl2	10.9774	10.7297	10.7545	9.83586	9.46218	9.47731	10.8205	9.59178	2.34362	0.0336
10359480	Dnm3	7.34735	7.85685	7.81399	6.56838	6.37399	6.40567	7.67273	6.44935	2.33494	0.044
10534945	Cyp3a13	12.4039	12.4761	12.231	11.2373	11.0663	11.1388	12.3704	11.1475	2.3341	0.018
10339559		11.443	11.0878	10.9606	10.0625	9.87748	9.8852	11.1638	9.94172	2.33281	0.0373
10593225	Zbtb16	7.48263	7.50776	7.30375	6.28254	6.364	5.98387	7.43138	6.21014	2.33148	0.0302
10389590	Gdpd1	8.51487	8.19212	8.28229	6.90009	7.12838	7.30328	8.32976	7.11058	2.32814	0.036
10563377	Sult2b1	9.19334	9.16465	9.08244	7.89838	8.04839	7.84098	9.14681	7.92925	2.32552	0.0142
10496580	Gbp3	9.09628	9.0167	7.36526	7.2937	7.17332	7.36794	8.49275	7.27832	2.32049	0.305
10482762	Gm38481	8.68117	8.40076	8.62748	7.10577	7.47036	7.49051	8.5698	7.35555	2.32021	0.0363
10524621	Oasl2	12.0797	12.0346	11.3958	10.7567	10.5727	10.5409	11.8367	10.6235	2.3186	0.0711
10401454	Entpd5	11.7506	11.2898	11.1903	10.2755	10.2013	10.1168	11.4102	10.1979	2.31715	0.0463
10369388	Unc5b	8.45025	8.39783	8.11201	7.21717	7.10191	7.0051	8.32003	7.10806	2.31654	0.0273
10518570	Pgd	12.0209	11.7122	11.5469	10.4855	10.5539	10.6124	11.76	10.5506	2.31244	0.0338
10536363	Tac1	6.04033	7.08575	6.62766	4.77887	5.53882	5.80965	6.58458	5.37578	2.31145	0.208
10394978	Rrm2	8.2513	8.04919	8.10002	6.74453	7.01499	7.01738	8.1335	6.92563	2.30996	0.0239
10530806	Ppat	6.79891	6.83686	6.88059	5.14926	5.89723	5.84997	6.83879	5.63216	2.30798	0.0787
10404429	Serpinb9	8.90737	9.00934	8.17182	7.56742	7.32635	7.58619	8.69618	7.49332	2.30195	0.0978
10363346	Sowahc	8.8708	8.50223	8.17207	7.56666	7.07749	7.29313	8.51503	7.31243	2.30155	0.0808
10399465	Fam84a	9.88844	10.0498	9.84459	8.659	8.75281	8.76432	9.9276	8.72538	2.30094	0.0143
10469609	Gm13375	8.23131	8.36501	8.04876	6.93563	6.89225	7.22503	8.21503	7.01764	2.29325	0.0328
10354647	Pgap1	7.03895	6.19495	6.67143	5.50056	5.40444	5.41203	6.63511	5.43901	2.2912	0.0815
10601011	Kif4	6.82394	6.70805	6.96985	5.13122	5.82042	5.97545	6.83395	5.64237	2.28403	0.0955
10587792	Plscr1	11.2655	11.1123	11.101	9.94918	10.0099	9.94628	11.1596	9.96847	2.28336	0.0117
10483074	Gcg	9.00251	10.0412	9.82191	8.05923	8.59853	8.63473	9.62188	8.43083	2.28319	0.163
10382532	Slc16a5	7.3148	7.60622	6.30378	5.90799	5.75912	5.98605	7.07493	5.88438	2.2824	0.189
10346348	Spats2l	9.63631	9.51564	8.81522	8.48752	7.91752	7.99102	9.32239	8.13202	2.28211	0.124
10537509	Mgam	11.3599	11.2531	11.3365	9.97665	10.1948	10.2204	11.3165	10.1306	2.275	0.0178
10385248	Hmmr	7.41182	6.83248	7.00975	5.59484	5.99077	6.14183	7.08469	5.90914	2.25878	0.0787
10501020	Chil3	3.65185	4.58472	5.7235	3.59174	3.34984	3.49341	4.65336	3.47833	2.25796	0.345
10571984	Ddx60	11.4267	11.464	10.9525	10.0304	10.0953	10.2142	11.2811	10.1133	2.24661	0.0468
10530130	Rell1	9.00745	8.90924	8.75523	7.84136	7.51607	7.81526	8.89064	7.72423	2.24452	0.0307
10355567	Tmbim1	11.5358	11.494	11.3274	10.4873	10.137	10.2347	11.4524	10.2864	2.24397	0.0291
10584835	Mpzl3	8.52827	8.53282	8.21747	7.31952	7.21768	7.24438	8.42619	7.26052	2.24336	0.0253
10374223	Igfbp1	4.75438	4.93057	8.2972	4.84035	4.89598	4.74919	5.99405	4.82851	2.24317	0.621
10476301	Smox	8.43169	8.21401	8.49672	7.47764	6.9816	7.18693	8.38081	7.21539	2.24298	0.0448
10388488	Fam101b	8.90631	8.47659	8.33285	7.35563	7.42397	7.4402	8.57192	7.4066	2.24283	0.0474
10340502		11.9449	11.7258	11.7511	10.6023	10.707	10.623	11.8073	10.6441	2.23944	0.0154
10446656	Lpin2	10.9794	11.0107	10.803	9.90925	9.73532	9.6687	10.931	9.77109	2.23449	0.0224
10531051	Ugt2b36	6.21325	5.77478	6.08474	4.96759	4.87355	4.76844	6.02426	4.86986	2.22591	0.0356
10368647	Dse	7.97794	7.54208	7.67985	6.77935	6.59516	6.36246	7.73329	6.57899	2.22576	0.0493
10543411	Slc13a1	6.79211	4.62642	3.70767	4.13427	3.66118	3.87589	5.04207	3.89045	2.22164	0.539
10414192	Mat1a	4.26618	4.6893	7.12136	4.16892	4.11562	4.34325	5.35895	4.20926	2.21865	0.525
10471655	Gsn	10.8613	10.9094	10.5152	9.67734	9.58344	9.57838	10.762	9.61305	2.21754	0.0312
10528090	Rundc3b	8.40994	7.9455	7.884	6.98514	6.94118	6.86967	8.07981	6.93199	2.21579	0.0464
10424349	Sqle	9.42157	8.84945	9.00525	7.83396	7.94574	8.05686	9.09209	7.94552	2.21386	0.0524
10362073	Sgk1	11.1046	10.5943	10.7311	9.59957	9.65543	9.74001	10.81	9.665	2.2115	0.0418
10522009	Pgm1	11.0108	11.2611	10.7642	9.96527	9.84208	9.79517	11.012	9.86751	2.21074	0.0395
10433735	Abcc1	6.85794	6.77181	6.47559	5.4155	5.77175	5.49213	6.70178	5.55979	2.20684	0.0421
10365260	Txnrd1	10.6963	10.4344	10.1988	9.2125	9.33932	9.35295	10.4432	9.30159	2.20623	0.0391
10485445	Ehf	8.90421	9.09793	8.92539	7.38078	8.09712	8.02843	8.97584	7.83545	2.20442	0.0823
10594251	Kif23	7.89332	7.77081	7.891	6.1463	7.02173	6.96985	7.85171	6.71262	2.20242	0.115
10477061	Srxn1	11.2085	11.0016	10.8373	9.97333	9.92502	9.73986	11.0158	9.8794	2.1983	0.0317
10558769	Ifitm1	8.21317	8.81128	8.67459	7.51986	7.38726	7.38388	8.56635	7.43033	2.19773	0.0552
10370054	Slc5a4b	7.31527	7.46714	6.9374	6.08159	5.98487	6.25467	7.23993	6.10704	2.19298	0.0507
10457733	B4galt6	10.8854	10.8187	10.7008	9.74399	9.67947	9.58457	10.8016	9.66934	2.19206	0.0154
10548585	Ybx3	10.1738	10.1699	10.2382	8.65377	9.23242	9.30082	10.194	9.06234	2.19105	0.0662
10533246	Oas1g	10.6499	10.5001	9.78897	9.36002	9.03979	9.15106	10.313	9.18362	2.18764	0.113
10527920	Cyp51	9.52823	9.19598	9.29989	8.12944	8.31708	8.18972	9.34136	8.21208	2.1875	0.027
10354247	Fhl2	8.96306	9.22795	8.85811	7.80897	7.96557	7.89151	9.01637	7.88868	2.18509	0.0292
10445746	Trem1	4.93328	4.90447	6.52624	3.98286	4.48902	4.51224	5.45466	4.32804	2.18347	0.334
10391036	Krt19	12.1223	11.7928	11.765	10.4367	10.9395	10.9267	11.8934	10.7676	2.18211	0.064
10403413	Idi1	8.65604	8.37327	8.57297	7.19426	7.46401	7.57203	8.53409	7.4101	2.1795	0.0363
10605338	G6pdx	10.2881	10.1353	9.76149	8.9296	8.93231	8.95262	10.0616	8.93818	2.17869	0.0424
10568792	Stk32c	6.21972	6.51967	5.91362	4.83763	5.23329	5.21955	6.21767	5.09682	2.17475	0.0738
10426894	Mettl7a3	7.45754	7.55314	7.16319	6.36811	6.11256	6.33774	7.39129	6.27281	2.17119	0.0369
10439667	BC016579	8.45247	8.27678	8.11292	7.21986	7.10986	7.15878	8.28072	7.16283	2.1703	0.0247
10360454	Opn3	7.9326	8.09521	7.82571	6.70615	6.83477	6.96167	7.95118	6.83419	2.16893	0.0259
10359282	Pappa2	6.46388	6.49078	6.50797	5.53004	5.5815	5.00689	6.48754	5.37281	2.16554	0.0557
10531149	Gc	5.37989	5.80317	9.4169	5.83885	5.58277	5.83517	6.86665	5.75226	2.16503	0.673
10515431	Kif2c	7.80722	7.54247	7.77983	6.35801	6.73674	6.69837	7.70984	6.59771	2.16165	0.0392
10497831	Ccna2	8.93418	8.91243	8.9454	7.31745	8.14278	8.00445	8.93067	7.82156	2.15713	0.0979
10352767	Nek2	7.69791	7.69118	7.90502	6.14273	6.88929	6.94155	7.7647	6.65786	2.15375	0.106
10591781	Anln	7.54209	7.39531	7.45263	5.89235	6.5746	6.61153	7.46334	6.35949	2.14927	0.087
10390748	Tns4	7.00592	6.21299	6.32898	5.46251	5.50929	5.2794	6.51596	5.41707	2.14191	0.1
10575873	Osgin1	10.1184	9.51872	9.19878	8.59387	8.55507	8.39251	9.61198	8.51382	2.14081	0.115
10389894	Abcc3	8.71666	8.49367	7.449	7.0768	7.2481	7.06037	8.21978	7.12842	2.13074	0.211
10542665	Cmas	10.2754	10.2472	10.0673	9.01642	9.14021	9.16625	10.1966	9.10763	2.12727	0.0186
10365658	Uhrf1bp1l	9.21116	9.20594	9.01275	8.00242	8.06113	8.10909	9.14328	8.05755	2.12246	0.0158
10417869	Anxa7	9.03397	8.97918	9.02244	7.88336	7.87373	8.02146	9.01186	7.92618	2.12237	0.0117
10460696	Slc25a45	8.11423	8.33859	7.74708	6.92582	7.05359	6.97479	8.06663	6.98473	2.11682	0.0544
10579532	Bst2	8.95419	9.01165	8.19295	7.68297	7.59032	7.65584	8.7196	7.64304	2.10899	0.11
10393272	Rnf157	6.82901	6.95314	6.72264	6.00205	5.67683	5.60081	6.83493	5.7599	2.10677	0.0385
10583133	Mmp7	7.39347	7.27174	7.55141	6.32909	6.11779	6.5456	7.40554	6.33083	2.1063	0.0417
10599693	Smim10l2a	6.76515	6.98738	6.63793	5.92321	5.63806	5.60949	6.79682	5.72358	2.10415	0.0397
10550509	Pglyrp1	10.0714	9.09923	9.002	8.84148	8.08022	8.06386	9.39087	8.32852	2.08833	0.248
10477717	Procr	7.02791	7.64519	7.14382	6.47084	6.19466	5.96546	7.27231	6.21032	2.0878	0.0942
10357488	Cd55	9.90909	9.94873	9.98087	9.12469	8.7548	8.77728	9.94623	8.88559	2.08586	0.0322
10602739	Acot9	8.60477	8.66929	8.59866	7.64788	7.68858	7.35699	8.62424	7.56448	2.08458	0.0274
10373542	Dgka	10.8195	10.5742	10.5686	9.75131	9.56081	9.4731	10.6541	9.59507	2.08351	0.0307
10555389	Ucp2	11.3022	11.2227	10.51	9.7995	10.084	9.98946	11.0116	9.95764	2.07625	0.115
10607705	S100g	11.4547	10.958	8.34809	8.22911	9.68911	9.68198	10.2536	9.20007	2.0756	0.633
10514732	Slc35d1	10.2364	10.145	9.90126	9.11037	8.97474	9.0386	10.0942	9.04123	2.07484	0.0275
10355205	D630023F18Rik	6.64535	6.83915	6.05606	5.54056	5.42938	5.41201	6.51352	5.46065	2.07465	0.0956
10435504	Gm5416	4.38024	4.37423	5.99673	3.90867	3.72791	3.96032	4.91707	3.86563	2.07259	0.349
10373202	Shmt2	7.98065	7.76755	7.82886	6.48565	6.91978	7.0178	7.85902	6.80774	2.07236	0.0569
10530819	Hopx	7.391	7.13382	7.34931	6.11504	6.30917	6.29845	7.29138	6.24089	2.07123	0.0259
10594426	Zwilch	7.37482	7.18006	7.21713	6.23902	6.22756	6.15729	7.25734	6.20796	2.06964	0.0149
10389639	Lpo	6.88168	6.53868	6.14269	5.64805	5.37321	5.39604	6.52102	5.47243	2.0685	0.0905
10566477	Hpx	5.8321	6.18631	9.2415	6.1612	6.01016	5.94952	7.08664	6.04029	2.06529	0.637
10475502	Gm14085	11.2142	11.2887	11.1476	10.3607	10.0215	10.1311	11.2168	10.1711	2.0644	0.0281
10502081	Enpep	12.0136	11.9305	12.1603	11.2446	10.8766	10.8471	12.0348	10.9894	2.06392	0.042
10452356	Gpr108	8.46703	8.20445	8.2319	7.27758	7.20376	7.29215	8.30113	7.25783	2.06093	0.0226
10515943	Ctps	7.14192	7.33319	7.35619	5.696	6.46483	6.54705	7.2771	6.23596	2.05785	0.128
10533256	Oas1a	9.81088	9.79946	8.9164	8.52515	8.51549	8.36508	9.50891	8.46857	2.05671	0.146
10519497	Steap4	5.3659	5.94242	6.82197	4.80447	4.9695	5.23784	6.04343	5.00394	2.0555	0.268
10365974	Dcn	9.20054	9.85499	9.67984	8.16518	8.70025	8.75606	9.57846	8.5405	2.05332	0.123
10545921	Mxd1	11.5027	11.4659	11.2851	10.3955	10.3837	10.3621	11.4179	10.3804	2.05256	0.0154
10429140	Ndrg1	10.3778	9.86733	9.75154	8.99221	8.98456	8.90855	9.99888	8.96177	2.05211	0.0695
10349968	Chil1	5.72935	5.88364	7.25029	5.16618	5.34021	5.258	6.28776	5.25479	2.04622	0.309
10410560	Trip13	7.40209	7.39704	7.54743	6.04906	6.65591	6.54289	7.44886	6.41595	2.04614	0.0692
10531420	Cxcl11	6.48556	6.37537	5.87729	5.32121	5.07015	5.25065	6.24607	5.214	2.04496	0.0742
10548105	Ccnd2	11.1303	11.1989	11.2043	9.79827	10.3853	10.2548	11.1778	10.1461	2.0444	0.0606
10378088	Mybbp1a	8.63152	8.75028	8.82671	7.31416	7.98073	7.82031	8.73617	7.70507	2.04359	0.0794
10348194	Efhd1	5.71395	5.86554	5.95005	5.11258	4.7425	4.58744	5.84318	4.81418	2.04062	0.056
10358476	Prg4	5.25496	6.77336	7.43144	4.91337	5.75329	5.71591	6.48659	5.46086	2.03598	0.469
10427235	Prr13	11.791	11.6712	11.3466	10.6786	10.4386	10.6146	11.6029	10.5773	2.03591	0.0463
10462918	Slc35g1	9.09	8.82037	8.96552	7.88887	7.96429	7.94581	8.95863	7.93299	2.03587	0.0211
10444841	H2-Q10	6.70319	6.91042	6.8983	6.25982	5.64581	5.53033	6.8373	5.81199	2.03541	0.0979
10382189	Apoh	4.97869	5.21549	7.248	4.77466	4.8175	4.77591	5.81406	4.78935	2.03455	0.481
10506680	Ndc1	7.86386	7.67906	7.75763	6.35627	6.85641	7.01409	7.76685	6.74226	2.03438	0.0779
10542885	2810474O19Rik	8.03375	8.07722	7.68913	6.82357	6.88444	7.02028	7.93337	6.90943	2.03346	0.0393
10378568	Mir22	10.0573	9.35214	9.00278	8.50585	8.45708	8.37748	9.47073	8.4468	2.03345	0.161
10454077	Taf4b	6.69147	6.63748	6.73869	5.52913	5.6134	5.85467	6.68921	5.66574	2.03281	0.0269
10571344	D8Ertd82e	9.82855	9.54468	9.27404	8.53096	8.59371	8.45242	9.54909	8.5257	2.03269	0.0535
10342198		9.08612	8.75942	8.52163	7.88098	7.63116	7.78566	8.78906	7.76593	2.03232	0.0612
10420730	Fdft1	10.4681	10.0838	10.1874	9.32213	9.15418	9.19908	10.2464	9.22513	2.02973	0.0354
10346191	Stat1	10.7188	10.7618	10.0908	9.51603	9.46996	9.52288	10.5238	9.50296	2.0291	0.0856
10538373	Prr15	9.46088	9.24983	9.58711	8.32549	8.55063	8.36224	9.43261	8.41279	2.02766	0.0336
10412909	Gm6781	10.1809	9.58861	9.81993	8.89645	8.76214	8.8871	9.86316	8.84856	2.02034	0.0611
10378068	Xaf1	9.94916	9.92457	9.30202	8.78715	8.67276	8.67346	9.72525	8.71112	2.01968	0.0853
10541614	Clec4d	5.55321	5.47791	7.07715	4.76227	4.90915	5.39703	6.03609	5.02282	2.01848	0.373
10523182	Areg	9.72779	9.83377	9.38239	8.47081	8.71457	8.72058	9.64798	8.63532	2.01763	0.0514
10424667	Them6	7.3562	7.24804	7.35107	6.14817	6.49256	6.27918	7.31844	6.30663	2.01643	0.029
10542896	Bicd1	7.28955	7.31638	7.35795	6.38736	6.10746	6.4388	7.32129	6.3112	2.01403	0.0284
10343189		3.32053	4.30262	2.78512	2.16316	2.28813	2.92722	3.46942	2.4595	2.0138	0.333
10542857	Far2	9.2111	9.22316	9.10354	7.62629	8.44134	8.44166	9.17927	8.16976	2.01322	0.131
10599686	Zfp449	7.34067	7.76317	7.04438	6.69166	6.22987	6.20163	7.38274	6.37439	2.01162	0.122
10349065	Zcchc2	8.3391	8.51491	7.98862	7.10122	7.33842	7.37943	8.28088	7.27302	2.01092	0.0617
10583732	Ldlr	11.1932	11.1037	11.1395	10.0947	10.1652	10.1572	11.1455	10.139	2.0089	0.00811
10464583	Gstp1	11.5055	11.4004	11.1281	10.3749	10.3209	10.3252	11.3447	10.3403	2.00603	0.0317
10587799	Plscr2	5.93933	6.01193	5.80269	5.11745	4.67274	4.95378	5.91798	4.91466	2.00462	0.0445
10533729	Vps37b	8.17015	8.35619	7.84054	7.01049	7.25007	7.09891	8.12229	7.11982	2.00343	0.0561
10463005	Cyp2c55	6.67876	6.60054	6.712	5.53388	5.6635	5.78787	6.66377	5.66175	2.00279	0.0216
10588037	Rbp1	8.56091	8.2767	8.17356	7.42608	7.20148	7.38224	8.33706	7.3366	2.00063	0.0403
10403842	Elmo1	9.60841	9.29561	9.40574	8.56424	8.34788	8.40474	9.43659	8.43896	1.99672	0.0313
10469453	Malrd1	6.90331	7.20968	7.18029	5.69173	6.36549	6.25097	7.09776	6.10273	1.99312	0.098
10411332	Hmgcr	10.086	10.0017	10.0266	8.9285	9.09699	9.10868	10.0381	9.04472	1.99083	0.0155
10357516	C4bp	5.96658	6.00973	6.47662	5.28433	5.19491	5.00345	6.15098	5.1609	1.9863	0.068
10366994	Myo1a	11.2314	10.9476	10.9703	10.0762	10.0319	10.0715	11.0498	10.0599	1.98604	0.0251
10594774	Ccnb2	9.05946	8.928	9.11152	7.62872	8.2923	8.2086	9.03299	8.0432	1.9859	0.0889
10556302	Ampd3	9.59804	9.17355	9.36315	8.83863	8.19656	8.13295	9.37824	8.38938	1.98462	0.121
10493860	Sprr2b	5.89205	4.80569	5.6102	4.48647	4.56636	4.29087	5.43598	4.4479	1.98354	0.192
10381744	Arf2	9.10984	8.83982	8.56175	7.87648	7.81069	7.86297	8.83714	7.85005	1.98218	0.0536
10352838	Lamb3	7.03355	7.3436	7.00436	5.85907	6.31211	6.24955	7.12717	6.14024	1.98196	0.0652
10352000	Kmo	6.05023	5.76049	5.76926	4.8498	4.84388	4.92976	5.86	4.87448	1.98002	0.0273
10502590	Clca4a	13.2384	13.4527	13.1975	12.728	11.715	12.4918	13.2962	12.3116	1.97875	0.174
10531066	Ugt2a3	7.50864	7.38623	7.65526	6.39066	6.56854	6.64028	7.51671	6.53316	1.97732	0.0307
10365640	Slc5a8	7.87142	7.21788	7.69377	7.18036	6.32045	6.33172	7.59435	6.61084	1.97727	0.202
10463343	Gm10768	11.638	11.2858	11.4284	10.847	10.2285	10.3325	11.4507	10.4693	1.97437	0.0909
10557156	Plk1	8.80937	8.51953	8.63659	7.26506	7.96894	7.79786	8.65517	7.67729	1.96957	0.0996
10429568	Ly6c1	8.44106	7.93396	8.00247	7.18365	7.09878	7.16244	8.12583	7.14829	1.9691	0.0554
10501456	Fam102b	8.78751	8.70836	8.9819	8.108	7.74306	7.69528	8.82592	7.84878	1.96857	0.0515
10499483	Fdps	8.7194	8.24593	8.4363	7.46859	7.44307	7.55909	8.46721	7.49025	1.96832	0.0456
10396840	Rdh12	5.06816	5.00059	6.48787	4.4844	4.46432	4.68792	5.51887	4.54555	1.96336	0.337
10454212	Mep1b	12.7363	12.6625	12.7561	11.9194	11.6727	11.6448	12.7183	11.7457	1.96246	0.0253
10358408	Rgs1	6.62835	5.84476	5.61317	5.06652	5.15519	4.94919	6.02876	5.05697	1.96128	0.175
10600485	Dkc1	8.52189	8.40692	8.409	7.06294	7.71518	7.64712	8.44594	7.47508	1.96001	0.0881
10372682	Slc35e3	8.56735	7.95947	7.61674	7.32109	6.84301	7.06712	8.04785	7.07707	1.9599	0.173
10431266	Cerk	7.35404	7.38718	7.16	6.30341	6.48454	6.20255	7.30041	6.33017	1.95917	0.0314
10502565	Clca3a2	6.92355	6.82774	6.52172	5.87496	5.93935	5.54871	6.75767	5.78767	1.95884	0.062
10362201	Ctgf	8.17325	8.10837	7.65919	6.83561	7.14298	7.05487	7.98027	7.01116	1.95764	0.0723
10545014	Vopp1	7.05388	6.62395	6.84063	5.87969	5.86127	5.87159	6.83949	5.87085	1.95698	0.0374
10351026	Gas5	9.42875	9.91148	9.73225	8.29318	8.96746	8.90601	9.69083	8.72222	1.95695	0.126
10520392	Rnf32	6.11292	6.28949	6.03687	5.06186	5.29674	5.17611	6.14643	5.17823	1.95639	0.0288
10516735	Tinagl1	9.812	9.60601	9.44158	8.61079	8.65727	8.69297	9.61986	8.65367	1.95367	0.0318
10511416	Tox	8.42082	8.35502	8.14641	7.22026	7.38618	7.41819	8.30742	7.34155	1.95324	0.0296
10571162	Eif4ebp1	8.84502	8.75777	8.6575	7.80962	7.80287	7.75091	8.75343	7.7878	1.95291	0.0143
10454514	Lims2	7.61921	7.72717	7.33094	6.81613	6.65283	6.31404	7.55911	6.59434	1.95175	0.0747
10587315	Gsta4	9.78094	8.68904	7.38647	7.6393	7.60994	7.71451	8.61882	7.65458	1.95103	0.491
10408557	Serpinb1a	13.6697	13.7114	13.5333	12.8214	12.6284	12.5743	13.6381	12.6747	1.94994	0.0257
10586174	Gm22455	6.16247	5.79135	5.43153	4.61188	4.55057	5.3366	5.79512	4.83302	1.94814	0.194
10530259	9130230L23Rik	7.45269	7.16346	6.84951	6.50605	6.00766	6.06631	7.15522	6.19334	1.94785	0.108
10528268	Ptpn12	9.77097	9.50733	9.27	8.77952	8.34339	8.54356	9.5161	8.55549	1.94613	0.0774
10568651	Dhx32	9.86634	9.94171	9.68441	8.95633	8.85281	8.81649	9.83082	8.87521	1.9394	0.0243
10504337	Car9	7.05201	6.84471	6.92252	6.01725	5.94605	5.99449	6.93975	5.98593	1.93699	0.0159
10560366	Psg28	6.8058	3.88799	4.0239	4.07134	3.77062	4.01461	4.9059	3.95219	1.93685	0.625
10365286	Eid3	6.50199	6.28437	5.81824	5.10918	5.16036	5.47414	6.20153	5.24789	1.93675	0.108
10463070	Entpd1	8.43065	8.11065	8.39442	7.48656	7.39326	7.19757	8.31191	7.35913	1.93559	0.0421
10483046	Dpp4	11.863	11.6683	11.9022	10.8811	10.8529	10.8444	11.8112	10.8595	1.93412	0.0198
10536369	C1galt1	10.6745	10.4819	10.4885	9.60119	9.56107	9.6331	10.5483	9.59845	1.93167	0.0175
10462866	Cep55	7.43032	7.2122	7.33978	6.17322	6.34266	6.61874	7.32744	6.37821	1.93084	0.049
10404063	Hist1h2ab	8.05941	8.34177	8.49115	6.99089	7.54406	7.51359	8.29744	7.34951	1.9291	0.0985
10509790	Aldh4a1	7.02775	6.98162	6.93903	6.04456	6.24981	5.81144	6.9828	6.03527	1.92856	0.0412
10499639	Cks1b	7.61667	7.78076	8.06914	6.58933	7.0961	6.94008	7.82219	6.87517	1.92788	0.0846
10383502	Slc16a3	7.23341	7.38553	7.56134	6.65375	6.27445	6.41516	7.39343	6.44779	1.92605	0.05
10578352	Fgl1	4.64381	4.95262	7.74396	4.72407	4.94472	4.8403	5.78013	4.83636	1.92354	0.641
10407072	Elovl7	8.89537	9.09342	8.56234	7.78223	7.96145	7.98037	8.85038	7.90802	1.92167	0.0629
10412466	Hmgcs1	10.9688	10.6032	10.684	9.68801	9.81361	9.92786	10.752	9.80983	1.92139	0.0421
10517070	Zdhhc18	8.3115	8.12533	7.64583	7.23342	7.14653	6.87867	8.02755	7.08621	1.92032	0.104
10412607	Abhd6	10.0064	9.96777	9.21642	8.8161	8.7975	8.75348	9.73021	8.78903	1.9201	0.133
10463836	Gsto1	11.3446	11.4452	11.2407	10.4192	10.3788	10.4129	11.3435	10.4036	1.91833	0.0153
10505299	Bspry	9.21866	9.04898	8.89004	8.2573	8.09238	7.99146	9.05256	8.11372	1.91699	0.0387
10553107	Fam83e	7.58661	7.29974	7.43224	6.69052	6.3329	6.4794	7.43953	6.50094	1.91665	0.0436
10406817	Enc1	8.52006	8.57973	8.22462	7.4082	7.63229	7.46847	8.44147	7.50299	1.91651	0.0415
10407327	Emb	5.32959	5.71481	5.92965	4.52052	4.7973	4.84254	5.65802	4.72012	1.91573	0.0872
10477187	Tpx2	8.13657	7.87301	8.04658	6.53961	7.22122	7.4846	8.01872	7.08181	1.91442	0.166
10578964	Tma16	6.1044	6.02159	5.89394	4.9905	5.05208	5.17617	6.00665	5.07291	1.91021	0.0235
10593937	Mpi	9.78555	9.42085	9.37792	8.68362	8.48301	8.61651	9.52811	8.59438	1.9102	0.0491
10576581	Kcnk1	10.528	10.5259	9.92938	9.52455	9.27719	9.38294	10.3277	9.39489	1.90905	0.0956
10391963	Nsf	10.5258	10.4871	10.3938	9.59679	9.46738	9.54417	10.4689	9.53611	1.90892	0.0145
10469436	Malrd1	8.2436	8.46152	8.19935	6.88442	7.50597	7.71839	8.30149	7.3696	1.90778	0.14
10431894	Slc38a2	9.86611	9.58784	9.60667	8.66043	8.73539	8.87002	9.68687	8.75528	1.90738	0.0331
10443408	Mapk13	11.431	11.301	11.3666	10.5325	10.4084	10.3636	11.3662	10.4348	1.90707	0.016
10563715	Mrgpra2b	5.18573	5.33219	6.87811	4.78647	4.81965	4.99619	5.79868	4.86744	1.90692	0.402
10449661	Tff2	8.16523	5.84145	5.67365	5.51403	5.65192	5.72552	6.56011	5.63049	1.90478	0.57
10538420	Gars	10.2327	10.3609	10.2079	9.28722	9.31641	9.41156	10.2672	9.3384	1.90364	0.0154
10469786	Il1f9	4.68454	4.47458	5.95958	4.01688	4.06474	4.25347	5.03957	4.1117	1.90247	0.339
10493995	S100a10	12.5522	12.5262	12.4556	11.3908	11.6532	11.7113	12.5113	11.5851	1.90025	0.0309
10385926	Cdc42se2	10.947	10.7852	10.748	9.83916	9.92331	9.94212	10.8267	9.90153	1.89897	0.0189
10440929	Gart	8.63029	8.50456	8.62467	7.29796	7.82931	7.85844	8.58651	7.6619	1.89816	0.0791
10423654	Osr2	8.96644	8.59785	8.55082	8.14149	7.63399	7.5661	8.70503	7.78052	1.89804	0.107
10453057	Cyp1b1	5.75629	6.36738	6.01793	4.70939	5.17114	5.4911	6.0472	5.12387	1.89648	0.166
10590381	Vipr1	8.41117	8.04335	8.33969	7.53557	7.26433	7.22768	8.26474	7.34253	1.89501	0.0533
10360460	Chml	7.31551	7.45175	7.41692	6.23402	6.34807	6.84247	7.39473	6.47485	1.89195	0.0826
10568714	Mki67	9.3802	9.21311	9.49434	7.79484	8.7241	8.81127	9.36255	8.4434	1.891	0.214
10502552	Clca3a1	7.22741	6.72104	6.38878	5.82504	5.99276	5.76316	6.77908	5.86032	1.89048	0.134
10582658	Agt	7.24202	7.25869	8.63146	6.80359	6.80404	6.76908	7.71072	6.79224	1.89013	0.335
10548661		10.7734	10.4929	9.95096	9.50446	9.51768	9.44374	10.4058	9.48863	1.88836	0.125
10355500	Igfbp5	7.94473	8.32397	8.31315	7.17429	7.28198	7.3912	8.19395	7.28249	1.88095	0.0495
10568115	Mvp	10.6207	10.3712	10.3587	9.58357	9.49963	9.54066	10.4502	9.54129	1.87761	0.0264
10486396	Ehd4	9.76526	9.77456	9.52201	8.92866	8.70753	8.70095	9.68728	8.77904	1.87675	0.0354
10476093	Nop56	9.33302	9.27275	9.34544	7.92575	8.64315	8.65954	9.31707	8.40948	1.87591	0.128
10531274	Btc	8.35042	8.51714	8.09664	7.41088	7.41493	7.41758	8.3214	7.41446	1.87506	0.0403
10463308	Abcc2	12.7291	12.5211	12.8067	11.8558	11.7482	11.7325	12.6856	11.7788	1.87488	0.0281
10379615	Slfn5	7.13525	7.28287	6.56592	6.02904	6.02706	6.21107	6.99468	6.08906	1.87336	0.114
10603087	Pir	6.91235	6.72374	6.02915	5.40535	5.67972	5.86601	6.55508	5.65036	1.87218	0.185
10468253	Nt5c2	9.1469	9.32383	8.93726	7.98693	8.25357	8.45418	9.13599	8.23156	1.87182	0.0737
10492689	Pdgfc	8.82279	8.55602	8.72158	7.66633	7.9119	7.81022	8.70013	7.79615	1.87122	0.0331
10482500	Rnd3	9.06668	8.94376	8.65329	7.92185	7.89302	8.13718	8.88791	7.98402	1.87111	0.0529
10467115	Ankrd22	7.56698	7.20036	7.42022	6.7176	6.49237	6.26688	7.39585	6.49228	1.87069	0.0689
10563712	Mrgpra2a	4.93888	5.10774	6.80464	4.66123	4.69247	4.78951	5.61709	4.7144	1.86954	0.455
10455374	Stk32a	5.77997	5.97293	5.67822	4.74546	5.13311	4.84998	5.81037	4.90952	1.86717	0.053
10604523	Rap2c	9.9185	9.88654	9.81473	8.92045	9.03867	8.96498	9.87326	8.9747	1.8642	0.0118
10519555	Abcb1b	6.04114	5.65671	5.90854	5.00414	5.13188	4.77601	5.8688	4.97068	1.86364	0.0588
10416037	Pbk	7.36409	7.40876	7.37646	5.83901	6.73447	6.88386	7.3831	6.48578	1.8626	0.213
10582592	Acta1	8.33273	8.8625	8.20857	7.70783	7.59385	7.41163	8.46793	7.5711	1.86197	0.108
10390691	Nr1d1	7.76285	7.98048	7.67762	6.94643	6.92878	6.85894	7.80698	6.91138	1.86038	0.0291
10497265	Fabp4	7.23607	7.06115	6.97785	6.40353	6.05647	6.13266	7.09169	6.19755	1.8585	0.0456
10437224	Mx2	7.07471	7.40347	6.60726	6.29834	6.02646	6.08594	7.02848	6.13691	1.85519	0.134
10574511	Ces2b	6.23184	5.7087	4.93849	4.73067	4.81142	4.6691	5.62634	4.73706	1.85225	0.268
10494972	Bcl2l15	6.4271	5.92718	6.71943	5.80445	5.34507	5.2582	6.3579	5.46924	1.85146	0.176
10450880	H2-M2	6.55975	6.24783	6.12859	5.54705	5.55263	5.17257	6.31206	5.42409	1.85057	0.0795
10515187	Cyp4a14	4.13694	4.49106	5.96771	3.79201	4.1413	4.00357	4.86524	3.97896	1.8484	0.442
10377405	Aurkb	8.2313	8.24373	8.32962	6.91886	7.69574	7.54377	8.26822	7.38612	1.84305	0.131
10441740	Agpat4	6.82559	6.37867	6.23387	5.51571	5.5716	5.70778	6.47937	5.59836	1.84166	0.0853
10421046	Dock5	9.47981	9.38743	9.37796	8.4639	8.52231	8.62252	9.41507	8.53624	1.83887	0.0154
10441511	Tmem181c-ps	10.7124	10.2178	10.2602	9.57756	9.48669	9.49058	10.3968	9.51828	1.83846	0.067
10487879	Rnf24	7.74541	7.63078	7.12735	6.56482	6.57672	6.73297	7.50118	6.62483	1.83572	0.0943
10380566	Phospho1	8.90455	8.61671	8.25432	7.63311	7.79932	7.71493	8.59186	7.71579	1.83537	0.0913
10505489	Pappa	6.90269	7.01577	6.79461	6.05606	5.91807	6.1129	6.90436	6.02901	1.83444	0.0266
10363372	Pla2g12b	11.2683	11.2253	11.1766	10.407	10.3247	10.3126	11.2234	10.3481	1.83436	0.0116
10400589	Mis18bp1	6.35042	6.27933	6.42352	5.05672	5.53716	5.83533	6.35109	5.4764	1.83361	0.125
10356833	Stk25	11.6582	11.2499	11.2873	10.6462	10.4875	10.44	11.3985	10.5246	1.83259	0.0558
10385504	Gm5431	9.15357	9.43501	8.70499	8.10833	8.16759	8.402	9.09786	8.22597	1.83005	0.125
10558903	Taldo1	11.1224	11.134	11.065	10.128	10.2207	10.3573	11.1071	10.2354	1.82992	0.0216
10439442	Pla1a	6.11337	5.9943	5.87355	4.92127	5.17245	5.27218	5.99374	5.12197	1.82991	0.0448
10390211	Igf2bp1	8.59155	8.1052	8.16797	7.69147	7.23569	7.32614	8.28824	7.41777	1.82826	0.103
10583297	Taf1d	7.61481	7.50256	7.6555	6.41755	6.84562	6.90127	7.59096	6.72148	1.827	0.0671
10463945	Dusp5	9.39421	9.46864	8.75845	8.42161	8.22862	8.37091	9.2071	8.34038	1.82351	0.128
10371676	Utp20	7.34469	7.44439	7.53634	6.07834	6.77763	6.87176	7.44181	6.57591	1.82248	0.152
10408572	Gm11382	4.88305	5.08405	4.56838	3.97761	3.99926	3.96092	4.84516	3.97926	1.82247	0.0604
10507594	Slc2a1	9.99208	9.72916	9.45495	8.84611	8.85142	8.88556	9.7254	8.86103	1.82054	0.0647
10501222	Gstm2	9.23316	8.71109	8.76913	8.1365	8.18743	7.79776	8.90446	8.04057	1.81995	0.103
10359917	Hsd17b7	10.4023	10.3856	10.1155	9.26246	9.50038	9.55303	10.3011	9.43862	1.81821	0.0474
10535852	Slc7a1	8.68492	8.70642	8.65125	7.74185	7.8756	7.83933	8.68086	7.81893	1.81748	0.0116
10428310	Azin1	11.4586	11.7321	11.2983	10.5935	10.6082	10.7042	11.4963	10.6353	1.81631	0.0492
10556583	Nucb2	7.76984	7.16229	7.19522	6.31178	6.5714	6.66552	7.37579	6.51624	1.81447	0.122
10534395	Cldn4	12.9919	13.0282	12.712	12.1931	12.015	11.9471	12.9107	12.0517	1.81375	0.0451
10483000	Itgb6	10.8557	10.5548	10.4602	9.85946	9.70808	9.73139	10.6236	9.76631	1.81158	0.0474
10401181	Rdh11	7.94551	7.64373	7.65485	6.69562	6.98768	6.99241	7.74803	6.8919	1.81017	0.0542
10587299	Ick	10.1894	9.77173	9.72671	9.23726	8.91919	8.97307	9.89595	9.04317	1.80598	0.0825
10585467	Hykk	6.32743	6.57782	6.80738	5.63776	5.82806	5.69097	6.57088	5.71893	1.80494	0.0617
10388996	Crlf3	8.22039	8.32903	8.20634	7.18133	7.42213	7.5995	8.25192	7.40099	1.80366	0.0474
10443885	Cyp4f40	6.44694	6.14351	6.2546	5.22097	5.58443	5.48956	6.28169	5.43165	1.80254	0.0557
10414093	Glud1	10.3333	10.27	10.1567	9.19191	9.48139	9.53734	10.2533	9.40354	1.80221	0.0428
10490150	Zbp1	10.007	9.79822	8.89131	8.7148	8.67592	8.76285	9.56552	8.71786	1.79958	0.25
10487340	Ncaph	7.78644	7.82493	7.8547	6.46484	7.22258	7.23808	7.82202	6.97517	1.79857	0.158
10454709	Kif20a	7.49583	7.22398	7.59012	6.25153	6.61036	6.90821	7.43664	6.59003	1.79827	0.121
10429638	Gm9568	6.86131	7.54897	6.61742	6.01679	6.32802	6.14382	7.00923	6.16288	1.79795	0.198
10387625	Chrnb1	6.83327	6.86029	6.46174	5.76585	5.86823	5.98449	6.71844	5.87286	1.79699	0.0581
10474972	Chac1	7.93617	7.87302	8.03667	7.34631	6.92043	7.04641	7.94862	7.10438	1.79532	0.0528
10405185	Cks2	6.9738	7.19191	7.02723	5.6261	6.51617	6.51825	7.06432	6.22017	1.7952	0.21
10360745	Lbr	8.79292	8.82207	9.03037	7.63429	8.23841	8.24198	8.88179	8.03823	1.79447	0.118
10443527	Pim1	9.08967	9.11468	8.99897	8.19871	8.26795	8.21055	9.06777	8.22574	1.79258	0.0117
10439268	Dtx3l	10.054	10.0986	9.65215	9.1869	9.01895	9.07307	9.93492	9.09297	1.79247	0.0638
10394471	Sdc1	9.07228	8.8122	9.07282	8.08438	8.12818	8.21908	8.98577	8.14388	1.7924	0.0317
10560242	C5ar1	6.54956	6.29024	6.67683	5.63561	5.85232	5.50878	6.50554	5.66557	1.79002	0.0649
10458098	Fam13b	9.75449	9.38502	9.3944	8.704	8.63069	8.68118	9.5113	8.67196	1.78924	0.0462
10408329	Gm22358	8.36726	8.49819	8.02688	7.15371	7.49183	7.72877	8.29744	7.4581	1.78923	0.122
10550877	Kcnn4	7.40983	7.6201	7.56513	6.58161	6.63698	6.85942	7.53168	6.69267	1.78883	0.0365
10510391	Srm	8.17604	8.0398	8.00955	7.0507	7.36558	7.294	8.07513	7.23676	1.78803	0.0378
10398060	Serpina3k	4.74504	4.56569	6.12144	4.34838	4.1454	4.42528	5.14405	4.30635	1.7872	0.409
10418879	Mapk8	9.22253	9.23929	9.08642	8.30294	8.32174	8.41401	9.18275	8.34623	1.78573	0.0178
10427461	Ptger4	9.86366	10.1465	9.39459	9.09447	8.97109	8.83057	9.80158	8.96537	1.78535	0.136
10578203	Cldn23	8.15999	8.22374	8.02865	7.2079	7.35299	7.3429	8.13746	7.30126	1.78534	0.0235
10444244	Tap1	9.63541	9.76783	8.96455	8.70179	8.56893	8.58872	9.45593	8.61981	1.78524	0.157
10480035	Pfkfb3	9.31151	8.34412	8.96425	8.31492	7.90735	7.89025	8.87329	8.0375	1.78483	0.225
10379127	Spag5	6.64893	6.98551	6.78043	5.58693	6.38654	5.93919	6.80496	5.97089	1.7827	0.157
10526241	Cldn3	10.0594	9.96729	9.76319	9.11516	9.10693	9.06793	9.92996	9.09667	1.78174	0.0297
10502575	Clca3b	9.50324	9.7876	9.55101	8.24261	9.01575	9.09575	9.61395	8.7847	1.77676	0.196
10416155	Kctd9	9.6067	9.49641	9.2626	8.63759	8.63216	8.60853	9.45524	8.62609	1.77663	0.0354
10353004	Cks2	7.03404	7.32056	7.29066	5.83135	6.65635	6.6745	7.21509	6.3874	1.77484	0.204
10536294	Peg10	6.72799	6.7873	7.60073	6.45582	6.13783	6.0394	7.03867	6.21102	1.7748	0.221
10469425	Arl5b	8.73463	8.8321	8.60168	7.95349	7.78991	7.94348	8.7228	7.89563	1.77421	0.0282
10462507	Papss2	12.6042	12.2753	11.8814	11.5298	11.3675	11.3828	12.2536	11.4267	1.77386	0.122
10462973	Hells	7.40207	7.6786	7.53035	6.11127	6.98024	7.03939	7.53701	6.7103	1.77363	0.224
10600453	Ikbkg	8.51166	8.18458	7.68732	7.35921	7.28988	7.25467	8.12786	7.30125	1.77351	0.149
10403303	Akr1c13	10.4478	10.0364	10.0452	9.20924	9.35563	9.48648	10.1765	9.35045	1.7728	0.0715
10368405		5.79417	5.77872	5.88912	5.03987	4.7616	5.18284	5.82067	4.99477	1.77264	0.0507
10463355	Scd2	7.25378	7.54987	8.04691	6.73097	6.7762	6.86663	7.61685	6.79127	1.77225	0.142
10413795	Eaf1	9.45327	9.60031	9.3063	8.6503	8.67578	8.55748	9.45329	8.62786	1.77207	0.0312
10487722	Slc4a11	6.7839	6.19373	6.00105	5.41573	5.35845	5.73084	6.32623	5.50167	1.77099	0.172
10595070	Fam83b	10.1402	9.83326	9.85734	9.25292	8.96131	9.14329	9.94359	9.11917	1.77082	0.0518
10443836	Rrp1b	7.11961	7.05652	7.19752	6.16756	6.35307	6.38011	7.12455	6.30024	1.77068	0.0253
10595836	E030011O05Rik	6.84605	6.94038	6.76263	5.88786	5.94561	6.24302	6.84969	6.02549	1.77054	0.0462
10578904	Cpe	8.46412	8.61365	8.24561	7.54414	7.688	7.61935	8.44113	7.61716	1.77027	0.0423
10455873	Slc12a2	9.09325	9.61087	9.64223	7.92018	8.96574	8.98932	9.44878	8.62508	1.76994	0.317
10435457	Parp9	10.0468	10.0655	9.59867	9.11714	8.96973	9.15306	9.90367	9.07998	1.76993	0.0758
10533603	Rhof	8.88227	9.10909	8.65072	8.21257	8.00038	7.95826	8.88069	8.05707	1.76984	0.0694
10557862	Itgam	6.76044	6.97596	7.67627	6.0322	6.48767	6.42364	7.13756	6.3145	1.76915	0.225
10493858	Sprr2a3	13.4248	13.1842	13.2713	12.6611	12.3136	12.4373	13.2934	12.4707	1.76878	0.0477
10493856	Sprr2a3	13.4248	13.1842	13.2713	12.6611	12.3136	12.4373	13.2934	12.4707	1.76878	0.0478
10472820	Itga6	10.5277	10.2764	10.3892	9.61249	9.57946	9.53411	10.3977	9.57535	1.76833	0.025
10425066	Csf2rb	7.04287	6.81711	7.13584	6.23636	6.25996	6.03789	6.99861	6.17807	1.76606	0.0448
10409737	Agtpbp1	6.87236	6.1127	6.17417	5.51596	5.3187	5.86352	6.38641	5.56606	1.76583	0.205
10400504	Foxa1	8.88263	8.71799	8.60816	8.04635	7.90333	7.79899	8.73626	7.91623	1.76545	0.0388
10456357	Pmaip1	9.24978	9.12153	8.83069	8.1116	8.37286	8.25846	9.06733	8.24764	1.76503	0.0625
10563323	Nucb1	11.1267	11.0665	11.196	10.4885	10.2286	10.2157	11.1297	10.311	1.76391	0.0334
10382713	Itgb4	9.82458	9.74628	9.95621	9.11645	8.99118	8.96498	9.84236	9.0242	1.76315	0.0252
10429573	Ly6c2	7.38305	7.03975	7.21669	6.50912	6.40175	6.27801	7.21317	6.39629	1.76158	0.046
10535095	Zfand2a	12.4891	12.4634	12.0378	11.7504	11.3861	11.4046	12.3301	11.5137	1.76103	0.0979
10576883	Shcbp1	6.19592	6.18599	6.41967	5.25769	5.27858	5.81614	6.26719	5.4508	1.761	0.107
10497237	Pag1	6.99974	6.79039	7.12611	6.06331	6.15233	6.2528	6.97208	6.15615	1.76044	0.0417
10429691	Fam83h	9.19461	8.95974	8.76457	8.31917	8.05897	8.09335	8.97297	8.15717	1.76028	0.0661
10495896	Camk2d	10.0135	10.2407	10.0001	8.99508	9.39507	9.41726	10.0848	9.26914	1.76008	0.0735
10483110	Ifih1	10.9286	10.9064	10.353	9.89909	9.85675	9.98629	10.7293	9.91405	1.75964	0.102
10543067	Asns	9.72092	9.52191	9.4535	8.77176	8.7132	8.76867	9.56544	8.75121	1.75836	0.0274
10482030	Stom	10.4776	10.1081	9.94629	9.67165	9.22944	9.19016	10.1773	9.36375	1.75757	0.13
10385572	Sqstm1	11.9864	11.7324	11.2007	10.8354	10.8418	10.8019	11.6399	10.8264	1.75745	0.142
10560709	Pvr	9.4983	9.68083	9.27098	8.80297	8.58027	8.62754	9.48337	8.67026	1.75699	0.0572
10561008	Ceacam1	12.9352	12.7052	12.8838	12.3453	11.9093	11.8309	12.8414	12.0285	1.75672	0.0866
10554269	Abhd2	12.112	12.0494	12.0426	11.2308	11.2736	11.262	12.068	11.2554	1.75631	0.00795
10569168	Slc25a22	10.6297	10.488	10.205	9.79	9.53526	9.56187	10.4409	9.62904	1.75548	0.0669
10405211	Gadd45g	7.89307	7.57086	7.18484	6.91712	6.63728	6.65918	7.54959	6.73786	1.75532	0.134
10426467	Tmem117	6.70593	6.54596	5.81901	5.39126	5.65176	5.59411	6.35696	5.54571	1.75473	0.201
10531120	Csn2	5.92571	7.72334	7.12152	5.8683	6.18985	6.28289	6.92352	6.11368	1.75302	0.46
10474825	Knstrn	7.6536	7.71274	7.843	6.47824	7.20519	7.09673	7.73645	6.92672	1.75288	0.145
10424779		7.21999	7.51639	7.40074	6.05119	6.82096	6.83721	7.37904	6.56978	1.75231	0.191
10597871	Higd1a	6.43372	6.18071	5.96561	5.18573	5.73347	5.23321	6.19335	5.38414	1.75225	0.133
10546834	Rad18	8.1447	8.19607	8.09593	7.20513	7.35303	7.4543	8.14557	7.33749	1.75088	0.0258
10358339	Cfh	5.3453	5.68784	7.1231	5.21056	5.34002	5.19244	6.05208	5.24767	1.74643	0.466
10539739	Asprv1	5.95646	6.29411	7.24753	5.77857	5.66931	5.63868	6.49937	5.69552	1.74575	0.321
10541799	Lpar5	10.0192	9.86712	9.85024	9.32726	9.00421	8.99449	9.91219	9.10865	1.74538	0.0487
10465260	Tigd3	5.93015	5.61557	5.68027	4.72881	4.98454	5.10299	5.74199	4.93878	1.74498	0.0659
10472916	Cdca7	8.26042	8.6493	8.59838	7.39455	7.91252	7.79158	8.5027	7.69955	1.7449	0.111
10430825	Cenpm	7.0305	7.14356	6.95259	6.07416	6.45585	6.18755	7.04222	6.23919	1.74476	0.0513
10412267	Itga2	9.49002	9.10023	8.98434	8.20335	8.51641	8.44766	9.19153	8.38914	1.74398	0.0936
10399457	Gm6736	8.68195	8.58839	8.47951	7.61696	7.84567	7.88097	8.58328	7.7812	1.74362	0.0365
10418434	Itih3	5.71269	6.09684	8.54425	6.01909	5.94718	5.98205	6.78459	5.98277	1.7433	0.66
10441233	Mx1	6.11205	6.23618	5.70357	5.34122	5.09317	5.21288	6.01727	5.21575	1.74293	0.0902
10450675	H2-T24	8.71878	8.48949	7.73831	7.54292	7.48457	7.51581	8.31552	7.51443	1.74242	0.219
10547471	B4galnt3	8.19839	8.3198	8.27902	7.46017	7.47001	7.46471	8.26574	7.46496	1.74204	0.0117
10440522	Adamts1	7.06629	6.99056	6.7936	6.34977	6.00842	6.09126	6.95015	6.14982	1.7415	0.055
10487945	Gpcpd1	9.73891	9.98491	9.65378	8.91456	8.99142	9.07153	9.79253	8.9925	1.74113	0.0412
10438478	Abcc5	8.16957	8.04737	8.00413	7.39037	7.23169	7.19941	8.07369	7.27382	1.74094	0.0259
10382998	Birc5	7.10886	7.31815	7.3962	6.15784	6.71596	6.55043	7.2744	6.47474	1.74069	0.0995
10413615	Itih4	5.69684	5.96669	8.17602	5.80772	5.75504	5.87855	6.61318	5.81377	1.74039	0.618
10375443	Havcr2	6.86161	6.48481	6.3457	5.8485	5.8044	5.64113	6.56404	5.76467	1.74034	0.083
10394731	Gm22303	8.37498	8.5263	8.00844	7.1509	7.64906	7.71168	8.30324	7.50388	1.74033	0.15
10419323	Dlgap5	7.98686	7.69034	7.88364	6.92128	7.10191	7.14224	7.85361	7.05514	1.73926	0.042
10432511	Racgap1	7.85128	7.77753	8.02688	6.72285	7.22509	7.31272	7.88523	7.08689	1.7391	0.112
10587508	Ttk	6.65274	6.69068	6.71024	5.49878	6.04011	6.12155	6.68455	5.88682	1.73837	0.11
10442357	Prss32	9.63725	8.81137	8.74533	8.50265	8.08075	8.22078	9.06465	8.26806	1.73699	0.239
10366337	Nap1l1	8.7265	8.27359	8.66605	7.4826	7.90114	7.89302	8.55538	7.75892	1.73684	0.113
10502606	Clca4c-ps	12.0633	11.9942	11.9481	11.5872	11.0355	10.995	12.0019	11.2059	1.73622	0.108
10427883	Acot10	5.60903	5.40142	5.327	4.58046	4.53237	4.84263	5.44582	4.65182	1.73388	0.0534
10431915	Slc38a4	5.73192	5.95759	6.41298	5.08085	5.39535	5.2444	6.03416	5.2402	1.73383	0.136
10443007	Neurl1b	7.44468	7.29698	7.45484	6.62475	6.6053	6.58737	7.39883	6.6058	1.73271	0.0155
10440099	St3gal6	9.51517	9.1249	8.98211	8.52322	8.30993	8.41078	9.20739	8.41465	1.73237	0.0871
10432918	Krt8	12.8996	12.9283	12.7723	12.1981	12.0061	12.0182	12.8667	12.0741	1.73221	0.0266
10492748	Fga	4.78021	4.76457	7.46954	5.20504	4.80013	4.63335	5.67144	4.87951	1.7314	0.674
10596737	Gnat1	6.25897	6.29979	6.32852	5.71565	5.35645	5.44361	6.29576	5.50524	1.7297	0.0423
10512774	Coro2a	11.4137	11.372	11.3358	10.6548	10.5453	10.5516	11.3738	10.5839	1.72898	0.0126
10494405	Hist2h3b	11.8193	11.9298	11.9288	10.7088	11.3609	11.2409	11.8926	11.1035	1.72799	0.12
10420426	Ska3	6.06856	5.99247	5.92403	4.81817	5.34389	5.45605	5.99502	5.20604	1.72786	0.117
10434709	Hrg	3.81205	4.29089	6.57041	4.06436	4.16013	4.08205	4.89112	4.10218	1.7278	0.652
10494402	Hist2h3c2	11.2767	11.3744	11.3625	10.1708	10.7959	10.6832	11.3379	10.55	1.72656	0.111
10408083	Hist1h3i	11.5917	11.7039	11.7109	10.4642	11.1688	11.0105	11.6688	10.8812	1.72626	0.134
10416230	Tnfrsf10b	7.2137	7.06354	7.02033	6.33275	6.14942	6.45445	7.09919	6.31221	1.72546	0.0404
10558410	Ptpre	8.19647	7.95805	7.98683	7.25329	7.30441	7.22422	8.04712	7.26064	1.72485	0.0272
10358359	Cdc73	10.6019	10.4366	10.1783	9.64281	9.59832	9.61637	10.4056	9.61917	1.72476	0.0516
10504294	Rusc2	7.53053	7.552	7.33575	6.99363	6.64121	6.42464	7.47276	6.68649	1.72461	0.0964
10391490	Etv4	5.92232	6.22092	5.91411	5.00199	5.29915	5.39838	6.01912	5.23317	1.72422	0.0766
10511309	Rnf223	7.80463	7.94544	7.46868	7.16312	6.90782	6.79284	7.73959	6.9546	1.72308	0.0961
10404649	Dsp	11.6729	11.802	11.6307	10.8347	10.9595	10.9588	11.7019	10.9177	1.72215	0.0227
10404049	Hist1h3d	11.7709	11.9004	11.8974	10.6523	11.3504	11.2157	11.8562	11.0728	1.72124	0.137
10466210	Ms4a6d	7.39597	7.4222	7.61994	6.76691	6.67013	6.65151	7.47937	6.69618	1.72092	0.0275
10572130	Lpl	7.07299	6.89934	7.20687	6.25193	6.36039	6.21986	7.05973	6.27739	1.71992	0.0365
10504755	LOC105247125	7.86744	8.12147	8.1675	7.10633	7.36656	7.33759	8.05214	7.27016	1.71948	0.0524
10578045	Nrg1	7.76435	7.68735	7.58568	6.80065	6.88282	7.01068	7.67912	6.89805	1.71841	0.0279
10354897	Trak2	9.14837	9.20357	9.16175	8.42572	8.38095	8.36448	9.17123	8.39039	1.71813	0.00789
10450808	Trim40	7.60107	7.62436	7.51716	6.77038	6.78023	6.852	7.58086	6.80087	1.71712	0.0127
10565962	P2ry2	6.22123	5.98572	6.32614	5.45409	5.30691	5.43445	6.1777	5.39848	1.71619	0.044
10581181	Tradd	9.47011	9.29365	9.32973	8.70429	8.49841	8.55345	9.3645	8.58538	1.71608	0.029
10572432	Isyna1	8.73105	8.62216	8.48488	7.43659	8.03428	8.03205	8.61269	7.83431	1.71521	0.131
10510422	Casz1	8.10013	7.98877	7.72296	7.23891	7.10791	7.1317	7.93729	7.15951	1.71449	0.0494
10587639	Nt5e	12.0381	12.4458	12.2026	11.1811	11.5977	11.5755	12.2288	11.4514	1.71401	0.0983
10408239	Hist1h3c	11.5721	11.7077	11.693	10.4615	11.1592	11.0226	11.6576	10.8811	1.71301	0.138
10404028	Hist1h3g	11.6654	11.789	11.7922	10.561	11.2444	11.1125	11.7488	10.9726	1.71267	0.134
10462796	Kif11	7.81473	7.59438	7.82085	6.38875	7.23089	7.28262	7.74332	6.96742	1.71226	0.233
10589166	Slc26a6	9.12139	9.0338	9.06496	8.05877	8.3828	8.45113	9.07338	8.29757	1.71216	0.0526
10568873	Adam8	6.31504	6.3441	7.16285	5.84771	5.82272	5.82483	6.60733	5.83175	1.71187	0.209
10404065	Hist1h3b	11.7708	11.9027	11.8946	10.6586	11.3593	11.2254	11.856	11.0811	1.71113	0.14
10594221	Lrrc49	7.93505	8.00043	7.85754	7.16022	7.17027	7.14003	7.93101	7.15684	1.71021	0.0133
10537298	Chrm2	6.67172	6.62617	6.75605	5.76323	6.00975	5.96124	6.68465	5.91141	1.7091	0.0307
10341059		6.01662	6.10946	6.02337	5.39535	4.10304	6.33172	6.04982	5.2767	1.70895	0.556
10568553	Chst15	8.19429	8.41886	8.35593	7.58041	7.48166	7.58849	8.32303	7.55019	1.70863	0.0263
10490104	Aurka	7.62871	7.50331	7.69959	6.69288	6.78873	7.03175	7.61054	6.83779	1.70852	0.0477
10445558	Dnph1	6.844	6.89505	6.97822	6.16889	6.03409	6.19616	6.90576	6.13305	1.70847	0.022
10367400	Mmp19	5.71835	5.66606	6.12774	5.13435	5.05208	5.01537	5.83739	5.06726	1.70542	0.074
10506301	Lepr	5.43587	5.36432	5.47283	4.79966	4.69152	4.47157	5.42434	4.65425	1.70537	0.0392
10563338	Ppp1r15a	6.90652	6.53772	6.491	5.88242	5.923	5.81986	6.64508	5.87509	1.70525	0.0612
10532984	Dynll1	9.06558	9.159	9.08865	7.98239	8.56061	8.46187	9.10441	8.33496	1.70462	0.101
10533929	Scarb1	11.0388	10.8774	10.7218	10.2552	10.0492	10.0279	10.8793	10.1108	1.70356	0.0489
10374793	Pnpt1	8.75195	8.75486	8.44092	7.73457	7.77276	8.13637	8.64924	7.88123	1.70292	0.0868
10403941	Hist1h3h	11.5921	11.7061	11.7115	10.4864	11.1681	11.0514	11.6699	10.902	1.70279	0.137
10501860	Fnbp1l	10.4217	10.3323	10.2277	9.43487	9.59007	9.65496	10.3272	9.55997	1.70205	0.0314
10598771	Maoa	6.40096	6.52552	6.35366	5.67133	5.72095	5.5866	6.42671	5.65962	1.70183	0.0226
10519324	Cdk6	8.7075	8.66871	8.63094	7.47521	8.02452	8.20645	8.66905	7.90206	1.70171	0.145
10520521	Cenpa	7.82737	7.69384	7.79255	6.76171	7.24141	7.01211	7.77125	7.00508	1.70076	0.0701
10385043	Npm1	9.79321	9.68169	9.67396	8.79366	8.9267	9.13022	9.71629	8.95019	1.70066	0.0417
10340104		7.79467	7.68101	7.59986	7.23439	6.90785	6.63591	7.69185	6.92605	1.70031	0.103
10590343	Trak1	9.3333	9.30345	9.18317	8.58352	8.48631	8.45273	9.2733	8.50752	1.70029	0.021
10365891	Tmcc3	8.76252	8.65621	8.74306	7.84242	7.9984	8.02619	8.7206	7.95567	1.69929	0.0232
10555235	Arrb1	8.68555	8.7113	8.60426	7.81737	7.96091	7.92864	8.66703	7.90231	1.69904	0.0178
10471424	Fam102a	11.3719	11.321	11.2813	10.7397	10.4961	10.4443	11.3247	10.5601	1.699	0.036
10455813	Lmnb1	8.61913	8.58482	8.95882	7.52096	8.1226	8.22543	8.72092	7.95633	1.69889	0.18
10370510	Syde1	6.73541	6.70329	6.79555	6.09809	5.89808	5.94617	6.74475	5.98078	1.69815	0.0232
10462390	Cd274	7.27232	7.72394	7.37923	6.7463	6.51708	6.82157	7.4585	6.69498	1.69762	0.0869
10449940	Cyp4f14	7.45151	7.42843	6.78932	6.53171	6.44588	6.40278	7.22309	6.46012	1.69697	0.146
10545780	Exoc6b	8.47515	8.19395	8.36063	7.43911	7.68872	7.61465	8.34324	7.58083	1.69633	0.0452
10419759	Prmt5	9.63092	9.34783	9.29588	8.55267	8.75099	8.68489	9.42488	8.66285	1.69587	0.0512
10582916	Gm17535	5.98313	6.29941	5.9971	5.23408	5.17401	5.58841	6.09321	5.33217	1.69472	0.0886
10521090	Tacc3	7.60694	7.7866	7.86361	6.64472	7.25142	7.07857	7.75239	6.99157	1.69445	0.12
10470564	Ralgds	8.87122	8.77466	8.62935	8.31908	7.83173	7.84362	8.75841	7.99815	1.6938	0.0979
10385325	Pttg1	6.54635	7.12551	6.47465	5.65202	6.19635	6.01754	6.7155	5.9553	1.69373	0.195
10360377	AI607873	8.05223	7.54407	7.56463	7.11167	6.72087	7.0503	7.72031	6.96095	1.69274	0.13
10396849	Rad51b	5.64002	5.01961	5.54758	4.74636	4.64409	4.5412	5.4024	4.64389	1.69175	0.127
10525158	Oas1b	6.50926	6.54973	5.75533	5.55834	5.43708	5.54354	6.27144	5.51299	1.69167	0.196
10461164	Wdr74	9.35739	9.23851	9.2752	8.26152	8.7431	8.59245	9.29036	8.53236	1.69115	0.0734
10544002	Creb3l2	10.2115	10.1026	9.84266	9.63724	9.10123	9.14637	10.0523	9.29495	1.69032	0.129
10464084	Tcf7l2	9.29091	9.13328	8.78946	8.274	8.38824	8.28018	9.07122	8.31414	1.69006	0.0789
10438272	Prodh	8.77495	8.21777	8.4754	7.93749	7.58206	7.67944	8.48937	7.73299	1.68924	0.117
10518300	Tnfrsf1b	7.4031	7.64452	7.71128	6.77526	6.80926	6.90562	7.5863	6.83005	1.6891	0.0401
10408246	Hist1h3a	11.5713	11.6885	11.684	10.4638	11.1849	11.0298	11.6479	10.8928	1.68774	0.151
10474769	Bub1b	7.09363	7.24602	7.12254	5.93159	6.65344	6.61335	7.15406	6.39946	1.68717	0.17
10547177	Rassf4	7.75969	7.77086	7.96306	6.91678	7.16709	7.14648	7.8312	7.07678	1.68695	0.0419
10441753	Plg	5.59908	5.90904	8.06984	5.8129	5.69224	5.81215	6.52599	5.77243	1.68594	0.636
10541071	8430408G22Rik	7.27236	7.04098	6.49559	6.21135	6.32524	6.01272	6.93631	6.1831	1.68554	0.182
10598138	Spry3	6.45873	6.1911	6.6764	6.20088	5.29508	5.57193	6.44208	5.6893	1.68503	0.248
10436802	Gm23406	5.72233	5.76664	5.59715	4.79173	4.65239	5.38938	5.69537	4.9445	1.68281	0.164
10503723	Mdn1	6.70035	7.01659	6.8977	5.60838	6.38672	6.36766	6.87155	6.12092	1.68252	0.212
10577508	Ckap2	6.3028	6.67394	6.78905	5.7404	5.95981	5.81415	6.5886	5.83812	1.68235	0.086
10542880	Mettl20	5.9247	5.89904	6.14353	4.83237	5.27607	5.60773	5.98909	5.23872	1.68222	0.17
10357878	Adora1	6.80896	6.65086	6.66376	5.98473	6.09739	5.79077	6.70786	5.95763	1.68206	0.0416
10578493	Tlr3	6.48278	6.8515	5.90406	5.77117	5.56001	5.66031	6.41278	5.66383	1.68057	0.225
10523078	Afp	8.35732	9.07003	10.1098	8.969	8.14771	8.17419	9.17904	8.4303	1.68033	0.521
10358191	Camsap2	7.44612	7.48187	7.4015	6.63253	6.58288	6.86969	7.44316	6.69503	1.67961	0.0352
10508115	Stk40	9.43347	9.35305	9.09425	8.64841	8.47143	8.51977	9.29359	8.54654	1.67836	0.05
10567299	Itpripl2	8.10304	7.77613	7.85678	7.37186	7.02065	7.10559	7.91198	7.16603	1.67708	0.0734
10368199	Myb	7.57786	7.56879	7.81468	6.38133	7.15539	7.18835	7.65377	6.90836	1.67646	0.218
10544348	Trpv6	7.57818	6.33425	5.33739	5.31375	5.76982	5.93135	6.41661	5.67164	1.67593	0.587
10391461	Brca1	6.75068	6.72434	6.82055	5.85932	6.04391	6.16181	6.76519	6.02168	1.67425	0.0361
10421172	Slc25a37	7.71	7.59764	7.75263	6.89185	6.97343	6.96516	7.68675	6.94348	1.67397	0.018
10384458	Plek	6.44071	6.43047	8.16419	6.12839	6.15303	6.52434	7.01179	6.26859	1.67389	0.534
10544150	Kdm7a	8.93134	8.90022	8.92007	8.06845	8.25605	8.19768	8.91721	8.17406	1.67383	0.0192
10409338	Nop16	7.88325	7.72651	7.86256	6.94154	7.11372	7.18829	7.82411	7.08118	1.67356	0.0337
10396610	Mthfd1	7.96068	8.0489	8.09571	7.01732	7.44426	7.41568	8.0351	7.29242	1.67328	0.0733
10385236	Gm12138	8.74075	8.78191	8.57372	7.80881	8.02968	8.03118	8.69879	7.95655	1.67277	0.0389
10503334	Gem	6.02637	6.49329	6.33746	5.46791	5.72772	5.43575	6.28571	5.5438	1.67239	0.0926
10480381	Arhgap21	9.63156	9.70622	9.64852	8.84843	8.94627	8.96791	9.6621	8.92087	1.6716	0.0144
10535704	Cyp3a11	7.14033	6.20097	7.12793	5.62559	6.27319	6.34803	6.82308	6.08227	1.67111	0.352
10474984	Nusap1	7.01124	6.90833	7.08511	5.67428	6.5227	6.58578	7.00156	6.26092	1.67092	0.248
10531707	Lin54	10.0753	9.91898	9.91773	9.32096	9.15763	9.21238	9.97067	9.23032	1.67057	0.0257
10413517	Chdh	7.44082	7.71471	7.55147	6.74516	6.97428	6.76842	7.569	6.82929	1.66984	0.0458
10408202	Hist1h3e	11.7049	11.8153	11.7954	10.6027	11.3247	11.1692	11.7719	11.0322	1.66982	0.156
10430302	Csf2rb2	6.68463	6.39314	6.63076	5.92685	6.07223	5.4906	6.56951	5.8299	1.66973	0.126
10507347	Tesk2	8.01127	7.89982	7.868	7.10719	7.25211	7.20234	7.92636	7.18721	1.66919	0.0221
10544982	Nt5c3	8.52831	8.39121	8.12962	7.68184	7.48496	7.66682	8.34971	7.6112	1.66845	0.0648
10357875	Btg2	8.19419	8.5387	8.2511	7.44261	7.57117	7.75528	8.32799	7.58969	1.66822	0.071
10540738	Fancd2	6.43177	6.27712	6.31754	5.44582	5.5527	5.81349	6.34215	5.604	1.66803	0.0532
10379190	Vtn	5.47231	5.86318	7.43361	5.70301	5.42473	5.4277	6.25637	5.51848	1.66773	0.549
10405587	Tgfbi	10.1258	10.1346	10.7208	9.29505	9.76485	9.7078	10.3271	9.58923	1.66769	0.187
10537880		7.58435	7.51371	7.55615	7.11679	6.66193	6.66232	7.55141	6.81368	1.66754	0.0823
10422164	Ednrb	9.26244	9.35589	9.41463	8.49489	8.73542	8.59096	9.34432	8.60709	1.66698	0.0314
10598041	mt-Tk	9.93592	9.31061	9.23732	8.76874	8.69546	8.81074	9.49462	8.75832	1.6659	0.16
10354768	Gm6644	8.32617	8.2893	8.10429	7.33876	7.56343	7.61073	8.23992	7.50431	1.6651	0.0463
10521984	G6pd2	7.92195	7.89942	7.57392	7.21145	7.09734	6.88198	7.79843	7.06359	1.66421	0.079
10574996	Prmt7	8.01787	7.97885	7.89982	6.92996	7.51115	7.26114	7.96551	7.23408	1.66028	0.101
10381416	Rnd2	8.65739	8.77957	8.77298	7.84208	8.165	8.00931	8.73665	8.00546	1.66	0.0421
10418480	Gnl3	8.25347	8.4105	8.42894	7.41426	7.71558	7.76981	8.3643	7.63322	1.65989	0.0581
10565456	Prss23	7.86933	7.75483	7.95515	6.86637	7.23381	7.28755	7.85977	7.12924	1.65924	0.076
10564343	Tjp1	10.7621	10.4314	10.4669	9.7556	9.86801	9.84549	10.5534	9.82303	1.65909	0.0482
10582896	Gm10718	6.48856	6.69076	5.98938	5.5359	5.65856	5.78378	6.38957	5.65941	1.65882	0.158
10598004	Ccr1	5.54629	5.30531	6.06851	5.0361	4.97028	4.72344	5.64004	4.90994	1.65875	0.188
10418027	Comtd1	9.08699	9.09819	8.9303	8.37085	8.28015	8.27675	9.03849	8.30925	1.65777	0.0232
10460738	Cdca5	7.71196	7.50878	7.45759	6.66402	6.87092	6.95587	7.55944	6.83027	1.65769	0.0526
10338933		4.01203	5.77105	5.68134	4.38144	4.51466	4.38273	5.15481	4.42628	1.65695	0.531
10571752	Dctd	8.23643	8.14789	7.79675	6.8908	7.53272	7.5757	8.06036	7.33307	1.65552	0.207
10514956	Scp2	10.0313	10.0115	9.73607	9.15995	9.21453	9.22698	9.92629	9.20049	1.65382	0.0402
10509820	Rcc2	8.58796	8.57579	8.75679	7.52815	8.11189	8.10317	8.64018	7.9144	1.65379	0.137
10346960	Ccnyl1	8.46361	8.21302	8.0985	7.65374	7.51061	7.43572	8.25838	7.53336	1.65293	0.0599
10360858	C130074G19Rik	9.39045	9.35095	9.06628	8.43925	8.57384	8.6221	9.26923	8.54506	1.65194	0.0528
10532819	Kctd10	9.71111	9.59955	9.69664	9.15302	8.83789	8.84687	9.6691	8.94593	1.65081	0.0483
10559276	Kcnq1	7.80008	7.92844	7.99688	7.0217	7.20651	7.32935	7.90847	7.18585	1.65017	0.0462
10404783	Edn1	6.869	6.63591	6.5198	5.63558	5.95498	6.26652	6.6749	5.95236	1.65009	0.146
10487987	Lrrn4	6.79059	7.28988	7.33798	6.24302	6.6364	6.37528	7.13948	6.41823	1.64861	0.147
10427035	Nr4a1	7.08306	7.30272	7.56375	6.66849	6.73843	6.37981	7.31651	6.59558	1.64825	0.11
10510172	Gm13237	8.94133	9.22661	9.29033	7.92113	8.66878	8.70679	9.15275	8.43223	1.64778	0.232
10507418	Eif2b3	7.18896	7.12296	7.22601	6.29943	6.61937	6.45772	7.17931	6.45884	1.64772	0.0403
10407145	Mier3	9.03832	9.05574	8.73596	8.15153	8.29171	8.22767	8.94334	8.22364	1.64684	0.0503
10462632	Kif20b	7.10651	7.07155	7.05772	5.89487	6.54218	6.64149	7.07859	6.35951	1.64613	0.179
10392098	Ftsj3	8.36888	8.38174	8.48295	7.50055	7.83842	7.7381	8.41119	7.69235	1.64585	0.0467
10361234	Hsd11b1	5.3804	5.62926	5.47252	4.96227	4.79341	4.57003	5.49406	4.77524	1.64584	0.0696
10356312	Ncl	10.5339	10.6518	10.6527	9.58152	10.0374	10.0638	10.6128	9.89426	1.64549	0.0937
10364593	Cnn2	8.73338	8.90723	8.74611	7.93297	8.1072	8.19266	8.79557	8.07761	1.64486	0.0391
10364056	Ggt1	10.8877	10.9693	10.6579	9.92722	10.2274	10.2063	10.8383	10.1203	1.64485	0.0695
10467420	Pdlim1	9.61184	9.3653	8.98598	8.62385	8.61133	8.57447	9.32104	8.60322	1.6447	0.117
10606235	Zdhhc15	7.82475	7.23827	7.42892	7.07442	6.51107	6.75425	7.49731	6.77991	1.64422	0.184
10600205	Dusp9	7.5303	7.42165	7.49127	6.97442	6.71359	6.6033	7.48107	6.76377	1.6441	0.0526
10373810	Dusp18	6.86776	6.47133	6.22903	5.59978	5.92983	5.88791	6.52271	5.80584	1.64361	0.153
10399005	Crip1	11.4262	11.7047	11.455	10.9662	10.8026	10.6684	11.5286	10.8124	1.6429	0.0597
10543859	Akr1b3	8.49616	8.45032	8.2547	7.55385	7.70151	7.79875	8.40039	7.6847	1.64227	0.0447
10485582	Tcp11l1	7.28575	7.33794	7.25467	6.547	6.59517	6.59077	7.29278	6.57765	1.64164	0.0123
10391454	Vat1	10.4584	10.3448	10.5673	10.0706	9.58667	9.56792	10.4568	9.74173	1.64161	0.111
10595404	Fam46a	11.5702	11.3988	11.3383	10.6382	10.7623	10.7621	11.4358	10.7209	1.6414	0.0315
10569017	Ifitm3	8.95394	9.42944	8.97127	8.26297	8.56364	8.38428	9.11822	8.40363	1.64101	0.113
10480003	Itih2	5.32814	5.51322	7.24649	5.27938	5.26651	5.3987	6.02928	5.31486	1.64082	0.565
10380260	Trim25	10.4599	10.3414	10.2909	9.63163	9.65852	9.65984	10.3641	9.65	1.6404	0.0181
10495316	Psrc1	6.48893	6.68393	6.4198	5.90517	5.76263	5.78399	6.53088	5.81727	1.63991	0.037
10453715		7.14448	7.30655	7.39008	6.35297	6.55643	6.7909	7.28037	6.56677	1.6399	0.0804
10419240	Ddhd1	10.853	10.6372	10.6676	10.1814	9.95893	9.87832	10.7193	10.0062	1.63931	0.052
10416290	Reep4	9.26302	9.06974	9.05285	8.5035	8.37113	8.37322	9.12853	8.41595	1.63874	0.0314
10359181	Tor3a	7.35362	7.6109	6.63094	6.57924	6.39221	6.48723	7.19849	6.48623	1.63837	0.262
10399061	Esyt2	10.2043	10.0311	9.83651	9.48534	9.21414	9.23593	10.024	9.3118	1.63826	0.0732
10523138	Cxcl3	4.81388	4.68259	6.26993	4.61234	4.57776	4.44048	5.25547	4.54353	1.63801	0.491
10354307	Txn-ps1	12.864	12.8065	12.5897	11.982	12.0512	12.0916	12.7534	12.0416	1.63785	0.0364
10571870	Hmgb2	9.14941	9.40221	9.44145	8.13413	8.84058	8.88537	9.33102	8.62003	1.63693	0.214
10359582	Fmo2	6.43925	6.92892	6.99552	5.71818	6.1354	6.3793	6.7879	6.07763	1.63611	0.216
10516956	Smpdl3b	6.20056	6.34934	6.25684	5.47196	5.84751	5.35665	6.26891	5.55871	1.63603	0.0886
10441003	Runx1	7.79572	7.42781	7.1154	6.74554	6.68307	6.77982	7.44631	6.73614	1.63599	0.138
10478907	Pard6b	10.2417	10.3137	10.0963	9.50283	9.52703	9.49553	10.2172	9.50846	1.63439	0.0242
10473160	Ssfa2	10.5565	10.5029	10.481	9.91762	9.76682	9.73258	10.5135	9.80567	1.63329	0.0232
10573703	Cnep1r1	9.07537	9.01771	8.73483	8.09631	8.24007	8.37012	8.94264	8.2355	1.63256	0.0689
10512949	Abca1	6.3555	6.53022	7.2779	6.12666	6.0715	5.84709	6.7212	6.01508	1.63141	0.262
10373454	Pa2g4	9.41756	9.45855	9.47668	8.53758	8.7702	8.928	9.45093	8.74526	1.6309	0.0542
10458195	Cdc25c	5.55515	5.59674	5.66068	4.75241	4.94692	4.99792	5.60419	4.89908	1.63026	0.0323
10345791	Il1rl1	6.2417	6.66625	6.54852	5.60542	5.86848	5.86771	6.48549	5.78054	1.63009	0.0891
10586744	Anxa2	12.0565	12.0275	11.9112	11.3604	11.2905	11.231	11.9984	11.294	1.62944	0.022
10465246	Frmd8	8.58975	8.42147	8.46985	8.0194	7.80433	7.54585	8.49369	7.78986	1.62882	0.0823
10425695	Srebf2	9.05368	8.93752	9.02555	8.20639	8.38294	8.31799	9.00558	8.30244	1.62805	0.0235
10487577	Ckap2l	6.96039	6.67358	6.80363	5.85628	6.25855	6.21628	6.81253	6.11037	1.62694	0.0881
10518352	Gm13160	9.10706	9.36836	9.42483	8.08259	8.88632	8.825	9.30009	8.59797	1.62689	0.24
10382228	Axin2	9.26146	9.01577	8.85224	8.28695	8.38268	8.36222	9.04316	8.34395	1.62361	0.0611
10518350	Gm13167	9.27351	9.54057	9.56678	8.24024	9.0273	9.01579	9.46028	8.76111	1.62357	0.242
10401997	Ptpn21	8.30636	8.29033	7.92979	7.48077	7.47881	7.46971	8.17549	7.47643	1.62345	0.0617
10390707	Top2a	8.5941	8.56193	8.64893	7.3052	8.20626	8.19825	8.60165	7.90324	1.62272	0.272
10367641	Mthfd1l	8.0467	7.97694	8.16553	7.23221	7.40176	7.46018	8.06306	7.36472	1.62264	0.0364
10369815	Cdk1	7.44104	7.7101	7.73987	6.59978	7.04622	7.15642	7.63034	6.93414	1.62023	0.138
10361110	Dtl	6.8923	6.73084	6.88056	5.77448	6.36171	6.27935	6.83457	6.13852	1.62007	0.133
10493137	Iqgap3	7.07548	7.11161	7.05881	6.19076	6.47673	6.49208	7.08196	6.38652	1.61938	0.0442
10508074	Csf3r	6.28034	6.33184	7.06234	5.74941	5.96683	5.8747	6.55818	5.86364	1.61836	0.223
10448402	Prss30	6.416	6.10946	6.19468	5.51637	5.5811	5.53948	6.24005	5.54565	1.61821	0.0402
10417273	Gm3170	11.3632	11.269	11.0661	10.4642	10.5957	10.5564	11.2328	10.5388	1.61775	0.042
10559509	Cdc42ep5	10.658	10.4367	10.1721	9.85118	9.64178	9.69356	10.4223	9.72884	1.61714	0.0917
10359422	Prdx6	10.5396	10.3314	10.0097	9.30563	9.70457	9.79063	10.2936	9.60027	1.61698	0.164
10507032	Bend5	7.85244	8.17283	8.03388	7.39101	7.17565	7.41285	8.01971	7.3265	1.61688	0.0599
10480432	Mastl	6.03225	5.91456	5.87083	4.84018	5.25814	5.64173	5.93921	5.24669	1.61611	0.194
10523802	Cdc7	5.82872	6.36562	6.15225	5.07089	5.62427	5.57767	6.11553	5.42428	1.61468	0.194
10448124	Fpr1	5.11509	4.9712	6.87188	4.9569	4.83886	5.09234	5.65272	4.9627	1.61331	0.582
10595614	Snhg5	7.02394	7.42902	7.50564	6.2743	6.91486	6.70261	7.31953	6.63059	1.6121	0.2
10372668	Mdm2	10.0648	9.99019	9.68343	9.31522	9.25969	9.09803	9.91281	9.22431	1.6116	0.0738
10531415	Cxcl10	6.08415	6.56014	6.18272	5.64423	5.83373	5.28358	6.27567	5.58718	1.6116	0.169
10461723	Fam111a	7.06477	6.91458	6.96196	6.1786	6.38177	6.32181	6.98044	6.29406	1.60924	0.0306
10449266	Fam234a	10.8676	10.593	10.7351	10.1485	10.005	9.98528	10.7319	10.0463	1.60844	0.0418
10417226	Gm3252	7.53374	7.60324	7.35266	6.81788	6.79795	6.81875	7.49654	6.81152	1.60772	0.0306
10495574	Sass6	7.1581	6.95306	7.00077	6.3329	6.45819	6.266	7.03731	6.35236	1.60764	0.0353
10416057	Clu	7.80683	7.51555	7.65261	6.9524	7.04362	6.92712	7.65833	6.97438	1.60653	0.0397
10575993	6430548M08Rik	8.01094	8.16859	7.85754	7.60191	7.1316	7.25341	8.01235	7.32897	1.6059	0.109
10572906	Mcm5	8.34855	8.18297	8.33494	7.33292	7.67954	7.80535	8.28882	7.60594	1.60534	0.0908
10447589	Gm5812	7.92326	8.3471	8.10887	7.08672	7.6882	7.55756	8.12641	7.44416	1.60464	0.176
10473024	Agps	8.55466	8.36107	8.53883	7.86535	7.79021	7.75244	8.48485	7.80267	1.60457	0.0281
10519270	Agrn	9.34691	9.09736	8.95628	8.55192	8.45088	8.35448	9.13352	8.45242	1.60335	0.0696
10448506	Ccnf	7.32257	6.96052	7.09072	6.38189	6.50203	6.44811	7.1246	6.44401	1.6028	0.055
10519857	Hgf	5.93329	5.66891	5.92218	5.05834	5.19367	5.23178	5.84146	5.16126	1.60236	0.047
10403943	Hist1h2bm	9.3239	9.36685	9.49672	8.39575	8.92442	8.82731	9.39582	8.71583	1.60213	0.114
10391811	Kif18b	7.03384	7.04914	7.06052	6.18217	6.51762	6.4052	7.04783	6.36833	1.60159	0.0456
10433885	Cebpd	5.57741	5.66055	5.54089	4.98438	5.00497	4.75148	5.59295	4.91361	1.60141	0.0386
10355050	Raph1	9.84112	9.94978	9.84507	9.17332	9.18098	9.24407	9.87866	9.19946	1.60125	0.0149
10361748	Fbxo30	8.55371	8.34999	7.93402	7.61416	7.62448	7.56189	8.27924	7.60018	1.6011	0.13
10466624	Aldh1a7	8.7578	8.53804	7.70881	7.27353	7.8919	7.80285	8.33489	7.65609	1.6008	0.374
10598586	Xk	9.83397	9.76054	9.91329	9.19826	9.12035	9.15312	9.83593	9.15724	1.60069	0.0184
10502273	Arhgef38	6.27685	6.28864	6.15773	5.55819	5.50635	5.62384	6.24107	5.56279	1.60023	0.0211
10607143	Capn6	5.34435	5.47667	5.6187	4.57646	5.05338	4.77827	5.47991	4.8027	1.59904	0.101
10550660	Ppp1r13l	7.15629	7.15601	7.11671	6.60619	6.61124	6.18164	7.143	6.46636	1.59842	0.0847
10536483	Tes	10.2039	10.153	10.0279	9.47106	9.44863	9.43579	10.1282	9.45183	1.59817	0.0211
10569962	Ccl25	11.3522	11.0276	11.054	10.0499	10.6151	10.7424	11.1446	10.4692	1.59711	0.201
10502146	Gar1	8.32166	8.49687	8.42045	7.44753	7.82859	7.94145	8.41299	7.73919	1.59527	0.101
10401891	Ston2	8.26582	8.02156	8.1292	7.54333	7.42622	7.42585	8.13886	7.46513	1.59518	0.0341
10433887	Pkp2	9.26635	8.98035	9.08924	8.43211	8.41463	8.47034	9.11198	8.43903	1.59434	0.0365
10484846	Olfr1252	3.76116	3.92607	4.15438	3.18559	3.61115	3.02718	3.9472	3.27464	1.5939	0.165
10573261	Asf1b	7.48882	7.58315	7.46373	6.58331	6.88845	7.04705	7.5119	6.8396	1.59361	0.0837
10415415	Khnyn	8.34227	8.046	7.93952	7.51217	7.5002	7.29898	8.10926	7.43712	1.59344	0.0821
10484463	Serping1	7.40925	7.44657	7.96679	6.811	6.99781	6.99797	7.60754	6.93559	1.59322	0.141
10474875	Casc5	7.49047	7.42766	7.62848	6.39313	6.92453	7.21442	7.51553	6.84403	1.59274	0.217
10559478	Gm14548	4.71828	4.85115	5.2843	4.16426	4.32289	4.35436	4.95124	4.2805	1.59189	0.129
10437160	Ets2	10.7525	10.9274	10.7463	10.2138	10.1128	10.0895	10.8088	10.1387	1.59115	0.0291
10581813	Mlkl	9.32537	9.23717	8.29248	8.30651	8.30696	8.2315	8.95167	8.28166	1.59109	0.33
10460529	Rin1	6.83916	6.72388	6.54226	6.02484	6.1023	5.96863	6.70177	6.03192	1.5909	0.0435
10592106	Tirap	9.48681	9.17529	9.32687	8.86108	8.53167	8.58864	9.32966	8.66046	1.59018	0.0796
10501494	Amy2b	8.21656	5.69653	7.99366	4.35436	7.62376	7.92394	7.30225	6.63402	1.58912	0.827
10357535	Pfkfb2	10.0696	9.93199	9.95823	9.57867	9.14964	9.22713	9.9866	9.31848	1.589	0.0823
10438681	Kng2	4.76541	5.15112	7.10088	5.14067	5.10786	4.76479	5.67247	5.00444	1.5889	0.657
10342221		8.17256	7.87671	7.54319	7.67701	6.77229	7.13972	7.86415	7.19634	1.58866	0.316
10523518	Enoph1	7.81474	7.82982	7.75113	7.08172	7.25273	7.06105	7.79856	7.13183	1.58747	0.0265
10443367	E230001N04Rik	5.73249	5.41839	5.25961	5.27053	4.34305	4.79768	5.47016	4.80376	1.58711	0.292
10342129		7.38183	7.62061	7.34009	7.10312	6.55805	6.68232	7.44751	6.78116	1.58705	0.138
10533007	Ccdc64	6.96946	7.0867	6.94104	6.41207	6.4269	6.15938	6.99907	6.33279	1.58698	0.046
10488879	Gss	11.7178	11.4959	11.624	11.0309	10.9145	10.8938	11.6125	10.9464	1.5868	0.0327
10572419	Ell	8.93326	8.76629	8.64536	8.22197	8.08035	8.045	8.78164	8.11578	1.58651	0.0473
10417235	Gm3264	6.11363	6.34946	5.92494	5.46439	5.4698	5.45638	6.12934	5.46352	1.58647	0.0679
10417315	Gm3264	6.11363	6.34946	5.92494	5.46439	5.4698	5.45638	6.12934	5.46352	1.58647	0.0679
10524555	Mvk	7.99371	7.63453	7.64029	7.15207	7.04797	7.0727	7.75618	7.09091	1.58586	0.068
10526363	Por	10.9676	11.1427	10.8201	10.3275	10.3137	10.2938	10.9768	10.3117	1.58573	0.0433
10424686	BC025446	9.92611	9.44525	9.84604	9.0533	9.06576	9.10509	9.73913	9.07471	1.58493	0.0941
10407126	Plk2	8.10304	7.57315	7.28277	6.88014	7.09006	6.99722	7.65299	6.98914	1.5843	0.222
10426016	Gtse1	6.81697	6.65953	6.53914	6.10946	5.9608	5.96014	6.67188	6.01013	1.582	0.0443
10416566	Epsti1	8.97648	8.87681	8.50847	8.14168	8.08433	8.15182	8.78725	8.12594	1.58152	0.0887
10395356	Agr3	4.61579	4.95133	4.75323	3.99666	4.03768	4.30275	4.77345	4.11236	1.58127	0.0821
10531100	Sult1d1	11.4293	11.4742	11.4121	10.7455	10.747	10.84	11.4385	10.7775	1.58117	0.0134
10408081	Hist1h1b	8.33234	8.50622	8.57431	7.41207	8.06513	7.95628	8.47095	7.81116	1.57986	0.178
10345037	Paqr8	7.38282	7.3359	7.27411	6.74495	6.64703	6.62168	7.33094	6.67122	1.57978	0.019
10565727	Tsku	7.24339	6.99915	6.53285	6.34699	6.29903	6.15148	6.92513	6.26583	1.57932	0.182
10478401	Ttpal	7.90618	7.94473	7.64624	7.20937	7.15024	7.16003	7.83238	7.17322	1.57917	0.0453
10500011	Tuft1	10.2415	10.1618	10.2136	9.62649	9.41552	9.59763	10.2056	9.54654	1.57907	0.0296
10522819	Ugt2b35	6.75415	6.27841	6.10122	5.41646	5.78311	5.9571	6.37793	5.71889	1.57903	0.229
10383289	Baiap2	7.15071	7.25242	6.78727	6.50323	6.33011	6.37995	7.06347	6.40443	1.57903	0.0962
10388227	Cyb5d2	8.17171	8.03079	7.89764	7.45035	7.23721	7.43592	8.03338	7.37449	1.57886	0.0525
10425686	Ccdc134	7.52647	7.35634	7.35316	6.84141	6.68068	6.73763	7.41199	6.75324	1.57871	0.0313
10522668	Paics	9.46898	9.43718	9.43366	8.45275	8.96137	8.95178	9.44661	8.78863	1.57786	0.118
10421877	Diaph3	6.71281	6.79514	6.81742	5.81534	6.24918	6.2908	6.77512	6.11844	1.57645	0.102
10347948	Sp100	8.32069	8.44637	7.58956	7.01312	7.60766	7.76586	8.11887	7.46221	1.57643	0.363
10455967	Gm6960	7.13187	6.82019	7.12511	6.40487	6.34706	6.35625	7.02572	6.3694	1.57607	0.0525
10404038	Hist1h3d	6.25827	6.12629	6.04764	5.30316	5.69216	5.46815	6.14407	5.48783	1.57597	0.0743
10421029	Cdca2	6.99292	6.95042	7.15883	6.22038	6.42609	6.48746	7.03405	6.37798	1.57579	0.0512
10581560	Psmd7	9.75973	9.63317	9.32801	8.75576	9.00146	8.99553	9.57364	8.91758	1.57577	0.0981
10374485	Peli1	9.94331	10.2498	9.83753	9.33351	9.3189	9.41042	10.0102	9.35428	1.57563	0.0734
10461423	Fads3	7.11715	7.27667	7.22781	6.50046	6.64108	6.51396	7.20721	6.55183	1.57503	0.0267
10474274	Ccdc73	4.38515	3.68464	4.01899	3.37907	3.37267	3.37112	4.02959	3.37429	1.57495	0.164
10507328	Prdx1	10.2155	10.1768	10.0112	9.24316	9.55738	9.63725	10.1345	9.47926	1.57487	0.0823
10383196	Rnf213	9.77916	10.03	9.62822	9.02623	9.21767	9.22996	9.81248	9.15795	1.5741	0.0811
10523717	Spp1	5.19893	4.89451	5.792	4.63099	4.47229	4.81903	5.29515	4.64077	1.57394	0.273
10582882	Gm10722	7.04049	7.02565	6.58088	6.05778	6.14471	6.48194	6.88234	6.22814	1.57374	0.16
10389606	Prr11	6.54409	6.39171	6.26481	5.66126	5.68011	5.89882	6.4002	5.74673	1.57295	0.0583
10532857	Gltp	11.0083	11.1989	11.2027	10.5362	10.4583	10.4553	11.1366	10.4833	1.57279	0.0296
10576391	Rab4a	9.92691	9.95677	9.94601	9.26299	9.26158	9.34514	9.94323	9.2899	1.57279	0.0122
10417302	Gm3500	7.44531	7.61912	7.28873	6.75997	6.8209	6.81314	7.45105	6.798	1.57249	0.0472
10370946	Mob3a	8.53633	8.30302	8.29041	7.96349	7.64597	7.56243	8.37659	7.72396	1.57203	0.0931
10548565	Magohb	5.52473	5.58694	5.49765	4.37084	5.12527	5.1574	5.53644	4.8845	1.57128	0.242
10498309	Pfn2	6.7716	6.79531	6.78108	6.14291	6.02706	6.22307	6.78266	6.13101	1.57097	0.0235
10538590	Herc6	10.5568	10.4212	9.19241	9.50481	9.37368	9.33779	10.0568	9.40542	1.57068	0.46
10515396	Btbd19	6.29115	5.71181	5.97808	5.37155	5.26098	5.39544	5.99368	5.34266	1.57028	0.126
10478258	Lpin3	8.94996	8.85325	8.88257	8.3478	8.16406	8.22318	8.89526	8.24501	1.56944	0.0252
10574632	Cbfb	8.01789	8.257	8.23509	7.3496	7.62359	7.58619	8.16999	7.51979	1.56938	0.0621
10468081	Npm3	8.03398	8.07278	8.05941	7.15595	7.55499	7.50863	8.05539	7.40652	1.56794	0.074
10417258	Gm10340	7.48638	7.63635	7.31745	6.8036	6.854	6.8362	7.48006	6.83127	1.56785	0.0448
10423629	Pop1	5.64785	5.68068	5.90641	4.83909	5.30509	5.14519	5.74498	5.09646	1.56757	0.109
10504672	Tdrd7	9.91617	10.0811	9.82702	9.29592	9.28186	9.30174	9.94144	9.29317	1.56729	0.0323
10351035	Gas5	7.15983	6.98492	6.91766	5.71748	6.52291	6.87746	7.0208	6.37262	1.56719	0.368
10580139	Zswim4	8.27426	8.098	7.97017	7.47432	7.51507	7.40971	8.11414	7.46637	1.56675	0.045
10544827	Hibadh	4.53403	4.81648	4.4952	3.76608	4.18131	3.95508	4.61523	3.96749	1.56672	0.107
10363178	Gm9118	11.281	11.2404	11.2623	10.2884	10.75	10.8052	11.2612	10.6145	1.56555	0.117
10545993	Gkn1	6.54331	5.36217	5.18923	5.04901	5.22149	4.88514	5.69824	5.05188	1.56521	0.464
10454353	Mocos	8.1734	8.11603	7.91206	7.45327	7.41666	7.39264	8.06716	7.42086	1.56516	0.0364
10350392	Aspm	6.21937	6.25547	6.45913	5.43531	5.64233	5.9179	6.31132	5.66518	1.56497	0.109
10569227	Muc6	6.43754	5.00259	4.96775	4.81034	4.76133	4.89928	5.46929	4.82365	1.56443	0.512
10439532	Qtrtd1	7.202	6.705	6.91682	6.12113	6.16599	6.60213	6.94127	6.29642	1.56358	0.179
10372652	Lyz1	7.573	7.73727	7.87199	6.65885	7.36322	7.22648	7.72742	7.08285	1.56327	0.21
10403511	Heatr1	7.70943	7.80225	7.99536	6.91786	7.33937	7.31635	7.83568	7.19119	1.56318	0.113
10501544	Amy2a5	8.97866	6.25586	8.8285	5.05704	8.45855	8.61593	8.02101	7.37717	1.56248	0.841
10430851	Cyp2d22	7.32979	7.61631	7.36606	6.86613	6.81933	6.69561	7.43739	6.79369	1.56233	0.0531
10376324	Gm12250	8.64139	9.01949	8.24006	7.91213	8.07554	7.98274	8.63365	7.99014	1.56212	0.208
10444890	Ier3	7.44451	7.55844	7.21626	6.80654	6.90044	6.58322	7.40641	6.7634	1.56158	0.0863
10364194	Lss	8.65767	8.50044	8.57296	7.85337	7.96944	7.98146	8.57702	7.93476	1.56078	0.0254
10559504	Leng9	8.42717	8.45202	8.29145	7.88125	7.82826	7.53442	8.39021	7.74798	1.56075	0.0681
10461934	Trpm6	5.45699	5.63573	5.71532	5.0203	4.85301	5.00989	5.60268	4.96107	1.56007	0.0459
10436048	Gm7204	10.4434	10.3619	10.2936	9.50938	9.802	9.86402	10.3663	9.72513	1.55958	0.0671
10604528	Mbnl3	7.43617	7.28499	7.62621	6.67621	6.8745	6.87401	7.44912	6.80824	1.55929	0.0683
10538187	Gpnmb	4.80983	5.04985	5.22818	4.47528	4.26293	4.4273	5.02929	4.3885	1.55918	0.0863
10505779	Acer2	7.48413	6.99512	7.03843	6.76917	6.50384	6.32266	7.17256	6.53189	1.55906	0.171
10607646	Nhs	6.52011	7.00811	6.5072	6.12824	6.04799	5.93795	6.67847	6.03806	1.55878	0.131
10449666	Tff1	7.60447	6.28446	6.1942	5.9888	6.14206	6.03276	6.69438	6.05454	1.55816	0.49
10390196	B4galnt2	11.3635	11.0316	10.7677	10.416	10.4049	10.4238	11.0542	10.4149	1.55761	0.13
10426669	Troap	7.09284	7.00112	6.9158	6.24174	6.55792	6.29613	7.00325	6.36526	1.55616	0.0599
10580382	Neto2	5.17623	4.93512	5.00931	4.3209	4.32897	4.55683	5.04022	4.40223	1.55616	0.0556
10362593	Gm6477	10.4362	10.433	10.4696	9.53108	9.89807	9.99697	10.4463	9.80871	1.55571	0.0925
10592201	Chek1	6.73954	6.56851	6.93123	5.51281	6.36419	6.45055	6.74643	6.10918	1.55536	0.332
10554445	Prc1	7.10936	6.9452	7.07019	5.96735	6.60447	6.64535	7.04158	6.40573	1.55386	0.204
10488912	Edem2	9.65576	9.75208	9.96984	9.32527	9.08607	9.0589	9.79256	9.15675	1.55381	0.076
10431792	Pus7l	6.45247	6.41526	6.5345	5.81199	5.72017	5.96543	6.46741	5.83253	1.55281	0.0364
10474437	Ccdc34	7.59832	7.59515	7.79777	6.70713	7.11879	7.2613	7.66375	7.02907	1.55259	0.14
10440077	Cmss1	6.85828	6.90007	7.0626	6.12513	6.50247	6.28988	6.94032	6.30582	1.55239	0.0763
10467637	Arhgap19	7.06115	6.71026	6.97049	6.03267	6.3103	6.49654	6.91397	6.27983	1.55201	0.129
10479811	Mcm10	8.01483	7.92238	7.89493	7.1927	7.45477	7.28275	7.94405	7.31007	1.55183	0.0401
10383210	Rnf213	10.3779	10.6662	10.2618	9.53945	10.023	9.84163	10.4353	9.80136	1.55179	0.149
10437639	Emp2	6.79708	6.82076	6.85299	6.04297	6.26624	6.26346	6.82361	6.19089	1.55049	0.034
10551464	Fbl	8.6903	8.75896	8.85077	7.95864	8.20998	8.2338	8.76668	8.13414	1.55029	0.0515
10346564	Casp8	12.3454	11.9709	11.9378	11.5314	11.4012	11.4251	12.0847	11.4526	1.54986	0.0876
10574572	Ces2g	6.51952	6.14955	5.90244	5.35577	5.58891	5.73048	6.1905	5.55839	1.54984	0.185
10369630	Ddx21	8.98742	9.00679	9.07656	8.19559	8.46508	8.51408	9.02359	8.39158	1.54972	0.0541
10376813	Specc1	8.98216	8.77987	8.70374	8.32797	8.10103	8.14152	8.82192	8.19017	1.54944	0.0593
10408210	Hist1h2bf	11.5535	11.6184	11.5905	10.7668	11.0735	11.0286	11.5875	10.9563	1.54881	0.0501
10502279	Arhgef38	6.77245	6.84793	6.76951	6.2227	6.25252	6.02199	6.79663	6.16574	1.54852	0.035
10520862	Fosl2	9.93266	9.88618	9.80705	9.36909	9.20917	9.15569	9.8753	9.24465	1.54826	0.0331
10355844	Dnpep	9.46253	9.65173	9.52345	8.90877	8.92958	8.90836	9.54591	8.91557	1.54793	0.0234
10374366	Egfr	9.52906	9.30199	9.38743	8.90095	8.72694	8.69964	9.40616	8.77584	1.54791	0.0455
10479639	Dnajc5	11.0535	10.9046	10.8314	10.3919	10.253	10.2547	10.9298	10.2998	1.54755	0.0368
10586448	2810417H13Rik	7.24601	7.1604	7.29396	6.13785	6.7625	6.91192	7.23345	6.60409	1.54688	0.229
10538832	Mad2l1	8.26863	7.99587	8.063	7.19268	7.57031	7.67767	8.10917	7.48022	1.54644	0.128
10572097	Sh2d4a	6.69987	6.53761	6.56618	5.82646	6.04988	6.04113	6.60122	5.97249	1.5462	0.0432
10512067	Ddx58	10.873	10.9363	10.6116	10.1744	10.2032	10.1573	10.807	10.1783	1.54618	0.0526
10569385	Ascl2	6.1468	6.09916	5.98324	5.31618	5.41521	5.61446	6.0764	5.44862	1.54519	0.0527
10417421	Gm3696	7.52037	7.66321	7.38057	6.82059	6.90953	6.95636	7.52138	6.89549	1.54316	0.0455
10353420	Mcm3	7.51702	7.71767	7.7402	6.65992	7.1503	7.2876	7.6583	7.03261	1.54295	0.178
10416800	Lmo7	11.3082	11.1994	11.1362	10.6432	10.5578	10.5674	11.2146	10.5895	1.54234	0.0242
10472514	Nostrin	10.4806	10.1854	10.3297	9.74768	9.65009	9.72328	10.3319	9.70702	1.54206	0.0451
10598674	AA414768	6.27957	6.23163	6.01525	5.5626	5.49817	5.59216	6.17548	5.55098	1.54168	0.0418
10600936	Efnb1	8.50615	8.25365	8.21818	7.68234	7.70585	7.71857	8.32599	7.70225	1.54086	0.046
10445458	Xpo5	8.14175	7.95068	8.08845	7.23615	7.58358	7.49145	8.06029	7.43706	1.54032	0.0711
10343197		3.74784	3.69327	3.98522	3.36519	3.23713	2.95572	3.80878	3.18601	1.53982	0.107
10513592	Wdr31	6.40873	6.38705	6.39316	5.65765	5.82651	5.83884	6.39631	5.77433	1.53899	0.0253
10583340	Gm5611	10.6096	10.6178	10.6297	9.66765	10.1021	10.2218	10.619	9.9972	1.53881	0.13
10364011	Specc1l	11.2375	11.1339	11.0611	10.6401	10.4769	10.4505	11.1442	10.5225	1.53864	0.0364
10605884	Ophn1	7.2963	7.25677	7.20672	6.81702	6.39484	6.68341	7.25326	6.63176	1.53848	0.0807
10558439		8.64926	8.78504	8.79598	8.41862	8.11169	7.83761	8.74343	8.12264	1.53772	0.139
10478355	Mybl2	7.8879	7.57428	7.58461	6.78703	7.19356	7.20496	7.68227	7.06185	1.53732	0.135
10363486	Lrrc20	7.49881	7.41429	7.34897	6.83434	6.85189	6.7147	7.42069	6.80031	1.53728	0.0266
10402787	Ahnak2	7.47987	7.45956	7.2596	6.8713	6.76149	6.70566	7.39968	6.77948	1.53708	0.0419
10480414	Enkur	4.97356	4.88935	4.43995	4.34504	4.15123	3.9466	4.76762	4.14762	1.53687	0.178
10520650	Cad	7.3512	7.44771	7.47632	6.8447	6.83523	6.73725	7.42508	6.80572	1.53618	0.022
10449575	Ppil1	7.89113	7.83949	8.10795	7.04252	7.48798	7.45084	7.94619	7.32711	1.53589	0.126
10467979	Scd1	4.92166	5.4626	5.42201	4.41474	4.79432	4.74009	5.26876	4.64972	1.53585	0.192
10452709	Ndc80	6.2064	6.08611	6.18608	5.54753	5.692	5.38253	6.15953	5.54069	1.53564	0.0511
10443463	Cdkn1a	10.7444	10.5569	10.0194	10.0522	9.76168	9.65402	10.4402	9.82264	1.5343	0.247
10501511	Amy2a5	9.16712	6.46336	9.03541	5.27734	8.69136	8.84511	8.22196	7.6046	1.53407	0.847
10501500	Amy2a5	9.16712	6.46336	9.03541	5.27734	8.69136	8.84511	8.22196	7.6046	1.53407	0.848
10501533	Amy2a5	9.16712	6.46336	9.03541	5.27734	8.69136	8.84511	8.22196	7.6046	1.53407	0.848
10501522	Amy2a5	9.16712	6.46336	9.03541	5.27734	8.69136	8.84511	8.22196	7.6046	1.53407	0.848
10544333	Try5	8.50623	5.97981	7.83828	5.77413	7.31542	7.38284	7.44144	6.82413	1.53402	0.75
10494306	Mcl1	10.659	10.4275	10.4277	9.90203	9.87074	9.88967	10.5047	9.88748	1.53396	0.0364
10382542	Nup85	7.33447	7.494	7.69806	6.81013	6.8263	7.03868	7.50884	6.89171	1.53383	0.0828
10558673	Cyp2e1	4.95186	5.26841	6.66954	4.87346	5.14133	5.02504	5.62993	5.01328	1.53332	0.569
10480249	Hacd1	7.64181	7.9247	7.77477	6.85899	7.28182	7.35092	7.78043	7.16391	1.53317	0.14
10403978	Hist1h2bk	11.6798	11.6917	11.7076	10.8655	11.2405	11.1248	11.6931	11.0769	1.53276	0.065
10592585	Sc5d	11.4023	11.2189	11.2259	10.7133	10.635	10.6506	11.2824	10.6663	1.53273	0.029
10412380		9.39081	9.35785	9.15665	8.95969	8.57617	8.52225	9.30177	8.68604	1.53233	0.116
10383214	Rnf213	10.6206	10.7774	10.3179	9.88498	9.97732	10.0066	10.572	9.95631	1.53226	0.0956
10520950	Gm5864	10.5363	10.1749	9.86009	9.65388	9.53106	9.53984	10.1904	9.57493	1.53206	0.177
10561516	Nfkbib	9.53424	9.37068	9.32651	8.78474	8.76268	8.83875	9.41047	8.79539	1.53165	0.0306
10585091	LOC100862468	9.74495	9.89174	9.87683	8.86093	9.39326	9.41452	9.83784	9.2229	1.53149	0.16
10412537	Gm3488	7.26924	7.31844	7.07891	6.61964	6.56516	6.63875	7.2222	6.60785	1.53086	0.036
10343057		5.82414	6.00499	5.88205	5.18814	5.30968	5.3734	5.90373	5.29041	1.52978	0.0361
10342646		9.27845	9.39176	9.26496	8.69042	8.55455	8.85125	9.31172	8.69874	1.52942	0.0502
10384223	Igfbp3	9.05101	8.94676	9.03651	8.43284	8.35089	8.41242	9.01143	8.39872	1.52913	0.0159
10501208	Gstm6	6.59388	5.8255	5.81567	5.42958	5.45319	5.51553	6.07835	5.4661	1.52864	0.266
10490551	Nkain4	7.43568	8.00666	7.84699	7.16986	7.17307	7.10984	7.76311	7.15092	1.52857	0.138
10595805	Rasa2	9.97708	10.184	10.044	9.56552	9.39146	9.41266	10.0684	9.45655	1.52819	0.0401
10352709	Nsl1	6.76166	6.62347	6.72592	5.88759	6.24943	6.13866	6.70369	6.09189	1.52816	0.0696
10402783	Ahnak2	6.16976	5.71338	5.52306	5.11791	4.92281	5.53089	5.80207	5.19054	1.52788	0.272
10383204	Rnf213	10.4654	10.6795	10.2007	9.70756	9.91015	9.89428	10.4485	9.83733	1.52753	0.114
10367045	Rdh16	5.32178	5.87833	5.34426	4.70209	4.78989	5.21891	5.51479	4.90363	1.52749	0.242
10462346	Rcl1	7.41921	7.71861	7.83302	6.77833	7.13918	7.22045	7.65695	7.04599	1.52728	0.156
10346074	Wdr75	7.91541	7.94221	7.93536	7.05138	7.45568	7.45443	7.931	7.3205	1.52679	0.0908
10515924	Rimkla	6.46482	7.10975	6.36722	6.29852	5.8168	5.99517	6.64726	6.03683	1.52672	0.286
10504470	Melk	7.09088	6.94307	7.16341	6.05167	6.72099	6.59385	7.06579	6.4555	1.52656	0.203
10547943	Ncapd2	7.78021	7.73736	7.93479	6.99617	7.32877	7.29678	7.81745	7.20724	1.52648	0.0772
10607497	Gm15163	10.4753	10.6263	10.6684	9.92625	9.97594	10.0376	10.59	9.97993	1.52633	0.0305
10427075	Krt18	12.0369	11.9457	11.7896	11.6243	11.2202	11.0977	11.9241	11.3141	1.52625	0.143
10464586	Gstp2	10.0528	9.72775	9.56671	9.3112	9.1227	9.08405	9.78243	9.17265	1.52602	0.122
10569513	Osbpl5	7.35207	7.53008	7.34838	6.91689	6.68767	6.79876	7.41018	6.80111	1.52528	0.0461
10513008	Klf4	9.98615	10.0975	9.99018	9.50759	9.3847	9.35496	10.0246	9.41575	1.52507	0.0262
10347277	Igfbp2	5.82327	6.53771	7.52327	5.99349	6.18578	5.87875	6.62808	6.01934	1.52493	0.549
10491915	Noct	8.37726	8.34721	8.62119	7.90115	7.85126	7.76783	8.44855	7.84008	1.52465	0.0511
10360684	Ephx1	5.19374	5.21046	5.06237	4.72654	4.60003	4.31503	5.15552	4.5472	1.52448	0.0864
10595480	Me1	10.884	10.8044	10.2021	10.0986	9.96923	9.99822	10.6302	10.022	1.52432	0.21
10408070	Hist1h2bl	11.8468	11.8477	11.8611	11.0443	11.3942	11.2927	11.8519	11.2437	1.5243	0.0588
10607877	Prps2	8.09213	8.18498	8.26105	7.21555	7.70743	7.79108	8.17939	7.57136	1.52418	0.161
10408200	Hist1h4f	9.65963	10.1039	9.95464	9.08087	9.37365	9.43961	9.90607	9.29804	1.52417	0.139
10412773	Slc4a7	8.74291	8.2603	8.48428	7.47528	8.03586	8.15284	8.49583	7.88799	1.52397	0.258
10368370		6.47958	6.74829	6.68375	5.66404	6.13502	6.28956	6.63721	6.02954	1.5238	0.19
10350590	Ska2l-ps	4.2276	3.87508	4.31997	3.58988	3.30258	3.70729	4.14088	3.53325	1.52376	0.154
10415875	Pinx1	7.97318	8.00789	7.97656	7.33941	7.37383	7.42309	7.98588	7.37878	1.5232	0.0127
10361152	Gm3934	10.0889	9.77682	9.60031	9.36358	9.15994	9.12161	9.82203	9.21504	1.52307	0.126
10505270	Slc31a2	11.1265	10.9585	10.8303	10.6601	10.2167	10.2175	10.9718	10.3648	1.52305	0.139
10344160		9.95887	9.97748	9.71485	9.33169	9.30497	9.19383	9.88373	9.27683	1.52298	0.0509
10540122	Slc6a6	11.7344	11.5862	11.6943	11.1707	11	11.0241	11.6716	11.0649	1.52274	0.0322
10383206	Rnf213	10.1113	10.4764	9.99886	9.41466	9.62201	9.73086	10.1955	9.58918	1.52237	0.14
10601484	2010106E10Rik	12.0164	12.0858	12.0297	11.5627	11.3456	11.4055	12.044	11.4379	1.52212	0.0314
10460085	Cndp2	11.3052	10.9311	11.1235	10.8519	10.3513	10.3394	11.12	10.5142	1.52178	0.184
10425808	Tspo	8.10569	8.10906	7.91282	7.46155	7.5495	7.30154	8.04252	7.43753	1.52097	0.0532
10509965	Epha2	10.2009	9.90057	9.71355	9.21769	9.40071	9.38223	9.93835	9.33354	1.52077	0.117
10502050	Alpk1	7.38984	6.61442	7.27104	6.87911	6.20127	6.38103	7.09177	6.48714	1.52059	0.352
10500333	Hist2h4	10.8276	11.2415	10.997	10.2297	10.5383	10.4859	11.022	10.418	1.51996	0.117
10601328	Uprt	10.932	10.6315	10.5581	10.2408	10.0226	10.0465	10.7072	10.1033	1.5198	0.0912
10364955	Thop1	6.60729	6.57547	6.57561	5.90003	6.09799	5.94924	6.58612	5.98242	1.51961	0.0272
10417286	Gm10406	7.49804	7.52959	7.28271	6.80592	6.84669	6.84698	7.43678	6.8332	1.51949	0.0387
10481962	Hc	4.68605	4.95684	6.33889	4.51536	4.77075	4.88559	5.32726	4.7239	1.51925	0.57
10363173	Gja1	7.45552	7.45593	7.22128	6.96304	6.66841	6.69132	7.37758	6.77426	1.51921	0.0799
10516093	Bmp8a	9.17046	9.5233	9.26713	8.82912	8.71723	8.60476	9.3203	8.71704	1.51915	0.0808
10383198	Rnf213	10.9507	11.1792	10.8403	10.2565	10.455	10.4497	10.99	10.3871	1.51884	0.076
10482301	Scai	8.02555	7.99548	8.19785	7.32033	7.50206	7.58784	8.07296	7.47008	1.51875	0.0571
10373515	Suox	6.97251	5.97341	6.13294	5.73142	5.65551	5.88374	6.35962	5.75689	1.51859	0.356
10473356	Ube2l6	10.7384	10.9608	10.3529	9.96444	10.1468	10.1328	10.684	10.0813	1.51854	0.165
10417264	Gm2897	7.55843	7.6651	7.44373	6.94131	6.93954	6.98088	7.55575	6.95391	1.51765	0.0304
10602737	Amd-ps1	3.37592	3.47286	3.46539	2.87291	2.73252	2.90386	3.43806	2.83643	1.51743	0.0276
10441254	Tmprss2	10.1424	10.2725	9.79924	9.18707	9.55171	9.67293	10.0714	9.47057	1.51658	0.191
10507851	Pabpc4	9.03709	8.85741	8.90297	8.03862	8.52923	8.42726	8.93249	8.3317	1.51654	0.125
10366707	Avpr1a	5.60381	5.60863	5.71343	5.17401	4.90084	5.04911	5.64196	5.04132	1.51639	0.045
10528143	Gm7332	9.12298	9.1777	9.29905	8.44116	8.68837	8.66951	9.19991	8.59968	1.51596	0.052
10403948	Hist1h2bn	11.5392	11.5861	11.6022	10.7509	11.129	11.0472	11.5759	10.9757	1.51587	0.0737
10485294	Hsd17b12	10.1735	10.1236	10.2241	9.63446	9.47791	9.60885	10.1738	9.57374	1.51574	0.0253
10494662	Gm12428	11.9461	11.9458	11.6587	11.3583	11.1777	11.2147	11.8502	11.2502	1.51568	0.0676
10605465	Prkx	10.149	9.85857	9.67956	9.50877	9.16028	9.21887	9.8957	9.29598	1.51543	0.147
10605386	Smim9	3.92251	3.84031	3.87469	3.28209	3.335	3.22154	3.87917	3.27954	1.51533	0.016
10496748	Syde2	6.66419	6.93191	6.78899	5.84608	6.38103	6.35966	6.79503	6.19559	1.51513	0.173
10476989	Gins1	5.34329	5.4278	5.40701	4.27998	5.11894	4.98144	5.3927	4.79345	1.51493	0.277
10509147	Gale	8.17565	8.2329	8.23404	7.64366	7.61971	7.58153	8.2142	7.61497	1.51491	0.0123
10344519		8.45154	8.62438	8.33925	7.65899	7.82563	8.13306	8.47172	7.87256	1.51484	0.13
10524684	Msi1	6.50298	6.80439	6.51405	5.88774	5.97936	6.1571	6.60714	6.00806	1.51474	0.0846
10537849	Arhgef5	10.9819	10.7892	10.6337	10.2692	10.1678	10.1707	10.8016	10.2026	1.51474	0.0625
10517336	Clic4	11.0612	11.0552	10.7954	10.7129	10.2737	10.1303	10.9706	10.3723	1.51393	0.18
10369890		5.71243	5.35914	5.44046	4.76912	4.87654	5.07341	5.50401	4.90636	1.51325	0.0992
10599369	Xiap	10.2485	10.1045	10.1951	9.58125	9.49497	9.68101	10.1827	9.58574	1.51252	0.0322
10358457	Gm4322	8.3801	8.2577	8.83269	8.47296	7.49774	7.70925	8.49017	7.89331	1.51241	0.395
10412520	Gm5796	7.19148	7.28446	6.99569	6.53041	6.60256	6.54813	7.15721	6.56037	1.5124	0.0462
10582888	Gm10719	7.00947	7.2741	6.60378	6.39408	6.05954	6.64377	6.96245	6.3658	1.5122	0.275
10384032	Pold2	7.72408	7.52331	7.66876	6.8233	7.1553	7.14771	7.63872	7.0421	1.51217	0.0836
10517213	Cnksr1	8.88892	8.8321	8.70263	8.378	8.09209	8.16382	8.80788	8.2113	1.51213	0.0589
10375608	Scgb3a1	6.43288	6.50059	6.14728	5.82944	5.84093	5.62157	6.36025	5.76398	1.51181	0.0885
10355162	Plekhm3	5.92067	5.97262	5.93368	5.42499	5.43063	5.18296	5.94232	5.34619	1.51166	0.0424
10507933	Inpp5b	9.58634	9.60697	9.56705	8.99645	8.99242	8.98844	9.58679	8.99243	1.5098	0.00652
10517169	Sh3bgrl3	9.56243	9.66247	9.28483	8.98459	8.89969	8.84249	9.50324	8.90892	1.50976	0.0794
10408197	Hist1h2bh	8.16628	8.16231	8.16397	7.41062	7.62292	7.67608	8.16419	7.56987	1.50975	0.0412
10534324	Limk1	7.10813	7.38576	7.27427	6.83104	6.61062	6.54368	7.25605	6.66178	1.50971	0.0772
10400304	Egln3	9.36547	9.02586	9.23131	8.35669	8.75963	8.72471	9.20755	8.61368	1.50929	0.133
10352242	Parp1	7.94449	7.99128	8.01559	7.10983	7.54892	7.51114	7.98379	7.38996	1.50924	0.104
10495675	F3	6.32692	6.26342	6.15857	5.80929	5.77676	5.38327	6.24964	5.65644	1.50859	0.109
10417461	Gm3558	7.38302	7.45505	7.20286	6.73694	6.76123	6.76487	7.34698	6.75435	1.50799	0.037
10510908		5.98592	6.44371	5.80181	5.71808	5.6261	5.11095	6.07715	5.48505	1.50744	0.293
10341387		7.90223	7.65914	7.55424	7.31585	6.72313	7.30212	7.70521	7.1137	1.50682	0.222
10421917	Gm12620	9.35876	9.22253	9.21506	8.33278	8.87199	8.8174	9.26545	8.67405	1.5067	0.156
10429856	Mirt2	5.07878	4.70027	5.40676	4.57549	4.43131	4.40539	5.06194	4.47073	1.50651	0.207
10408280	Lrrc16a	9.40856	9.39196	9.48657	8.97338	8.80811	8.73215	9.42903	8.83788	1.50644	0.0384
10417373	Gm10406	7.43388	7.49185	7.25984	6.78853	6.80546	6.81943	7.39519	6.80447	1.506	0.0339
10601326	Uprt	9.99888	9.58197	9.61996	9.23134	9.08885	9.10898	9.7336	9.14306	1.50581	0.103
10517677	Nbl1	6.5613	6.7633	6.65513	6.16534	6.22499	5.8182	6.65991	6.06951	1.50566	0.102
10438103	Ccdc116	7.5505	7.38794	7.44888	7.02634	6.92299	6.66724	7.46244	6.87219	1.5055	0.0761
10596960	Trex1	7.18789	7.55797	6.91167	6.71769	6.60835	6.56115	7.21918	6.62906	1.50536	0.18
10419288	Gch1	9.61618	9.46208	9.51118	9.25126	8.76134	8.80804	9.52982	8.94021	1.50483	0.135
10366144	Mgat4c	8.27993	6.94102	7.95404	7.22872	7.02158	7.15723	7.725	7.13584	1.50436	0.475
10348858	Bok	7.56171	7.60941	7.5698	7.08258	6.9959	6.89536	7.58031	6.99128	1.50423	0.0253
10582890	Gm10719	5.3778	5.4008	5.23408	4.79812	4.58309	4.86485	5.33756	4.74869	1.50407	0.0581
10493309	Rit1	8.39707	8.3485	8.13458	7.49703	7.86788	7.75025	8.29338	7.70505	1.50351	0.0981
10447097	Gemin6	6.0472	6.18287	6.316	5.54436	5.52988	5.70862	6.18202	5.59429	1.50289	0.0552
10565570	Ddias	7.5637	7.62445	7.27546	6.94011	6.88289	6.87771	7.48787	6.90024	1.50278	0.0691
10408077	Hist1h2ak	5.27553	5.40868	5.46037	4.51215	4.93751	4.93337	5.38152	4.79434	1.50231	0.12
10444800	Gm8741	9.50285	9.63394	9.63185	8.66764	9.13156	9.21123	9.58954	9.00348	1.50115	0.154
10487480	Bub1	6.64546	6.54621	6.5354	5.56255	6.16167	6.24522	6.57569	5.98981	1.50095	0.22
10431802	Twf1	11.7007	11.6097	11.5512	11.0062	11.0203	11.0788	11.6205	11.0351	1.5005	0.0223
10461158	Gm22680	6.47033	6.82367	6.41689	5.88664	6.01779	6.05133	6.5703	5.98525	1.50009	0.101
10569707	Myadm	8.237	7.74949	7.75204	7.25755	7.36657	7.36079	7.91284	7.3283	1.49956	0.141
10555892	Gm4887	10.9344	10.8717	10.8211	10.2469	10.2761	10.351	10.8757	10.2913	1.4994	0.02
10456378	Chmp1b	8.40604	8.24476	8.16629	7.70133	7.62848	7.73421	8.27236	7.68801	1.49937	0.0392
10507653	Gm12957	6.45934	6.58822	6.57008	5.77542	6.04802	6.04146	6.53921	5.95497	1.49925	0.0575
10580504	Snx20	8.81425	8.41528	8.56881	8.17155	7.96026	7.91555	8.59945	8.01578	1.49865	0.106
10383200	Rnf213	9.96839	10.0195	9.67523	9.20056	9.31479	9.3968	9.88771	9.30405	1.49864	0.0827
10444658	Clic1	11.5321	11.4785	11.5043	10.979	10.8937	10.8922	11.5049	10.9216	1.49828	0.0137
10515201	Cyp4b1	6.59973	6.78205	6.2351	6.11131	5.97982	5.776	6.53896	5.95571	1.49822	0.176
10352048	Exo1	6.60689	6.577	6.79378	5.53539	6.3739	6.31985	6.65922	6.07638	1.4978	0.317
10426042	Gramd4	6.99565	7.49337	7.4137	6.72976	6.70004	6.72698	7.30091	6.71892	1.49691	0.126
10361897	Ifngr1	10.861	10.9252	10.7674	10.2872	10.2687	10.2521	10.8512	10.2693	1.49675	0.0217
10399178	Cdca7l	7.21102	7.42838	7.45836	6.48453	6.89842	6.96984	7.36592	6.78426	1.49657	0.149
10591369	Dnmt1	8.47724	8.42901	8.66612	7.65975	8.05426	8.11452	8.52412	7.94284	1.49617	0.134
10590957	Fut4	5.79763	5.95484	5.77828	5.19911	5.16528	5.42259	5.84358	5.26233	1.49615	0.0578
10451123	Slc29a1	7.57626	7.61998	7.52449	6.9872	6.89909	7.09139	7.57358	6.99256	1.4959	0.0296
10416411	Esd	11.3008	11.2511	11.1174	10.6236	10.701	10.6034	11.2231	10.6427	1.49531	0.0298
10412562	Flnb	9.34108	9.36332	9.30253	8.43172	8.91818	8.9163	9.33564	8.7554	1.4951	0.138
10381154	Cnp	7.39882	7.5218	6.89074	6.62332	6.77338	6.67476	7.27046	6.69049	1.49482	0.194
10399882	Dus4l	5.95949	5.72478	6.09399	5.23145	5.4714	5.3367	5.92609	5.34652	1.4944	0.0912
10369252	2010-09-01	7.99704	7.8919	7.7723	7.40365	7.19356	7.32609	7.88708	7.30777	1.49414	0.05
10382802	Sphk1	6.75342	6.82615	6.42099	6.20647	6.06183	5.99591	6.66685	6.08807	1.49359	0.106
10547641	Slc2a3	5.79881	5.90153	6.45107	5.45156	5.52899	5.43463	6.05047	5.47173	1.49355	0.204
10480087	Gm13310	7.38317	7.31466	7.23754	6.52915	6.83272	6.8375	7.31179	6.73313	1.49347	0.0714
10537227	Tmem140	10.5374	10.3825	10.28	9.92562	9.74299	9.7958	10.4	9.82147	1.49332	0.0527
10521031	Ywhah	11.5258	11.5799	11.3256	10.9493	10.8605	10.8862	11.4771	10.8987	1.49323	0.0434
10405464	Grk6	7.48998	7.54998	7.47896	6.90894	6.83514	7.04073	7.50631	6.92827	1.49282	0.0309
10558515	Inpp5a	10.3653	10.0771	10.3421	9.76268	9.63646	9.65198	10.2615	9.68371	1.49254	0.0607
10504757	BC005685	6.09717	6.28667	6.3008	5.7813	5.64848	5.52223	6.22821	5.65067	1.49231	0.0597
10363905	Zwint	8.45142	8.42202	8.28974	7.56801	7.96127	7.90206	8.38773	7.81044	1.49204	0.097
10576403	Urb2	8.89798	8.82132	8.72279	8.15406	8.2364	8.32172	8.81403	8.23739	1.49137	0.0349
10450242	C4b	5.6458	5.97832	6.89082	5.52587	5.62764	5.63231	6.17165	5.59528	1.4911	0.447
10382838	1810032O08Rik	6.17275	6.31777	6.44	5.5008	5.80096	5.89986	6.31017	5.73387	1.49102	0.111
10582899	Gm10717	6.38315	6.44308	6.11337	5.64386	5.80214	5.76498	6.3132	5.73699	1.49092	0.0739
10373912	Osm	5.53114	5.15321	6.20404	4.93413	4.90282	5.32387	5.62946	5.0536	1.49057	0.4
10505008	Slc44a1	10.6027	10.5428	10.6372	9.98174	9.99269	10.0817	10.5942	10.0187	1.49018	0.0184
10353674	Gm7846	5.44223	6.15638	6.38359	4.83896	5.99822	5.42173	5.99406	5.41964	1.48909	0.518
10492558	Smc4	8.62607	8.36193	8.57867	7.81157	7.97446	8.05785	8.52222	7.94796	1.48892	0.0709
10541482	Gm6637	9.51464	9.64748	9.6772	8.66129	9.18125	9.27415	9.61311	9.0389	1.48886	0.195
10417239	Gm9602	7.29936	7.26443	7.05273	6.60819	6.63423	6.65206	7.20551	6.63149	1.48866	0.041
10508686	Mecr	7.36531	7.4132	7.38635	6.68479	6.84929	6.90907	7.38829	6.81438	1.48855	0.0341
10592001	St14	11.9605	12.0656	12.033	11.4598	11.4475	11.4308	12.0197	11.446	1.4883	0.0135
10476648	Dstn	12.3132	12.3742	12.3065	11.7556	11.7352	11.7821	12.3313	11.7576	1.48829	0.0121
10378697	Myo1c	9.55863	9.52675	9.51865	9.13467	8.89213	8.85685	9.53468	8.96122	1.48809	0.0499
10377841	Tm4sf5	12.6357	12.4487	12.2063	11.8585	11.8502	11.8619	12.4302	11.8569	1.48797	0.0882
10562192	Fxyd5	8.33884	8.39331	8.70898	7.82639	7.96041	7.93501	8.48038	7.90727	1.48772	0.0861
10496569	Gbp7	10.542	10.7465	9.93457	9.8301	9.82292	9.85176	10.4077	9.83493	1.48739	0.269
10412517	Gm3020	8.03472	8.04908	7.67904	7.22066	7.24185	7.58261	7.92095	7.34837	1.48718	0.151
10494407	Hist2h2bb	7.71611	8.27818	8.33175	7.13755	7.66771	7.80415	8.10868	7.53647	1.4868	0.33
10593856	Peak1	8.08195	7.83542	7.86609	7.22796	7.50428	7.33581	7.92782	7.35602	1.48638	0.0742
10442224	Zfp948	8.74785	9.01617	8.69331	8.38229	8.22071	8.14025	8.81911	8.24775	1.48592	0.0865
10346876	Snora41	4.66057	5.1216	5.24073	4.19041	4.50104	4.61855	5.00763	4.43667	1.48552	0.229
10555695	Rrm1	8.38477	8.30649	8.40501	7.5743	7.83674	7.97233	8.36542	7.79446	1.48552	0.0847
10557439	Sgf29	7.63109	7.39883	7.45161	6.8062	6.95844	7.00468	7.49384	6.92311	1.48528	0.0537
10601850	Bex4	8.37286	8.23007	8.82192	8.40608	7.56225	7.74539	8.47495	7.90457	1.48491	0.372
10383212	Rnf213	10.1914	10.4314	10.1428	9.58018	9.77044	9.70485	10.2552	9.68516	1.48455	0.0679
10408094	Hist1h2ao	12.5128	12.6612	12.6297	11.6846	12.2265	12.1831	12.6012	12.0314	1.48438	0.169
10391359	Plekhh3	7.01026	6.74261	6.77819	6.28856	6.33117	6.20192	6.84368	6.27388	1.48432	0.0536
10474671	Spred1	7.31962	7.44263	7.54317	6.83262	6.85775	6.90583	7.43514	6.8654	1.48426	0.034
10405753		10.6183	10.5438	9.9313	9.80474	9.77603	9.80355	10.3645	9.79477	1.48422	0.23
10546538	Suclg2	10.243	10.4235	10.4605	9.7608	9.8136	9.84359	10.3757	9.806	1.48421	0.0363
10417359	Gm5796	7.57948	7.58195	7.43056	6.9367	6.97083	6.97546	7.53066	6.961	1.48418	0.0239
10586971	Prtg	5.23115	5.48102	5.53671	4.88761	4.67176	4.98094	5.41629	4.84677	1.48403	0.0979
10494395	Hist2h2aa1	12.0357	12.1896	12.1418	11.251	11.7402	11.668	12.1224	11.5531	1.48381	0.138
10560575	Relb	7.78027	7.74452	7.67073	7.20568	7.15255	7.12973	7.73184	7.16265	1.48369	0.0169
10383202	Rnf213	11.0618	11.3896	10.8508	10.3591	10.6297	10.6062	11.1007	10.5317	1.48356	0.169
10562709	Cd33	7.6566	7.77861	8.49476	7.34034	7.43616	7.44647	7.97666	7.40766	1.48349	0.302
10498168	Exosc8	8.08097	8.13583	8.27446	7.2083	7.85616	7.71985	8.16375	7.59477	1.48348	0.211
10350838	Gm15428	8.19624	8.03864	8.29482	7.02158	7.90301	7.89818	8.17657	7.60759	1.48347	0.36
10460746	Naaladl1	12.0458	12.0167	12.2364	11.9827	11.3438	11.2669	12.0996	11.5312	1.48294	0.261
10568050	Aldoa	11.8428	11.7051	11.5231	11.0882	11.1535	11.1245	11.6903	11.1221	1.48273	0.0565
10521555	Lyar	7.81065	7.84648	8.01236	7.01131	7.48773	7.46849	7.88983	7.32251	1.48177	0.152
10581625	Ist1	10.9322	10.9278	10.8103	10.2975	10.3245	10.3478	10.8901	10.3233	1.48128	0.019
10547807	Eno2	5.75704	5.94666	5.66123	5.36062	5.18781	5.1169	5.78831	5.22177	1.48096	0.0743
10403980	Hist1h2bj	11.9391	11.9347	11.9311	11.1834	11.5017	11.4206	11.935	11.3686	1.48084	0.0577
10397853	Rin3	8.6721	8.46432	8.51354	8.17543	7.92593	7.84978	8.54999	7.98371	1.4807	0.0815
10404874	Mylip	7.29472	7.25355	7.21077	6.68983	6.7893	6.58345	7.25301	6.68753	1.47989	0.0318
10565018	Iqgap1	10.2935	10.3241	10.285	9.7043	9.78304	9.71893	10.3009	9.73542	1.47985	0.0121
10526961	Mafk	9.14789	9.04531	8.85087	8.45724	8.48805	8.40432	9.01469	8.44987	1.4792	0.0529
10408085	Hist1h2an	12.4901	12.6314	12.622	11.6897	12.2034	12.1569	12.5812	12.0167	1.47885	0.157
10456383	Impa2	7.15781	7.28368	7.18283	6.29589	6.88143	6.75387	7.20811	6.64373	1.47875	0.176
10500938	Wnt2b	6.68783	6.62536	6.73417	5.97369	6.074	6.30856	6.68245	6.11875	1.47805	0.068
10492888	Gm25188	6.68799	6.73674	6.61258	6.10978	6.07149	6.16669	6.6791	6.11599	1.47746	0.0217
10417326	Gm3696	7.53875	7.61919	7.38723	6.90642	6.98144	6.96797	7.51506	6.95194	1.47746	0.037
10507112	Stil	6.93316	6.79278	6.78005	6.0503	6.33395	6.43266	6.83533	6.2723	1.47737	0.0912
10505894	Mtap	6.07689	5.69407	5.77457	5.20827	5.30154	5.34831	5.84851	5.28604	1.47679	0.0901
10453512	Kpna2	9.22848	9.20741	9.1439	8.46004	8.72487	8.70879	9.19326	8.63123	1.47635	0.0525
10349383	Slc35f5	10.7405	10.7136	10.4957	10.0637	10.0586	10.143	10.65	10.0884	1.47587	0.046
10347481	Cyp27a1	6.63973	6.54674	6.02896	5.63365	6.07245	5.82667	6.40514	5.84425	1.47518	0.252
10475965	Polr1b	7.72144	7.68692	7.59676	6.92014	7.13053	7.27187	7.66837	7.10751	1.47515	0.0736
10581434	Dpep2	5.14856	5.23833	5.3286	4.85842	4.68542	4.49058	5.2385	4.67814	1.47464	0.0845
10383233	Rnf213	10.5762	10.7961	10.3317	9.99121	10.0448	9.9878	10.568	10.0079	1.47434	0.107
10367919	Stx11	7.20891	7.25931	7.00369	6.90814	6.52532	6.35887	7.1573	6.59744	1.47412	0.176
10508829	Map3k6	6.2304	6.1725	6.04251	5.62955	5.66142	5.47487	6.14847	5.58861	1.47412	0.0443
10404061	Hist1h2bb	7.70329	7.77235	7.77028	7.01566	7.34645	7.20453	7.74864	7.18888	1.47403	0.0617
10447023		5.93845	6.07128	6.20356	5.25765	5.7648	5.51225	6.0711	5.51157	1.47379	0.152
10598638	Mid1ip1	7.72877	7.68837	7.64115	7.16235	7.12111	7.0972	7.6861	7.12689	1.47346	0.0135
10474902	Rad51	6.79056	6.86287	6.94211	6.07207	6.3927	6.45336	6.86518	6.30604	1.47339	0.0945
10343028		10.2218	10.4157	10.2664	9.73033	9.7179	9.77866	10.3013	9.74229	1.47326	0.0307
10513722	Tnfsf15	6.99462	6.52215	6.51387	6.30652	6.08771	5.95957	6.67688	6.11793	1.47319	0.19
10535938	N4bp2l1	7.17466	7.13146	6.97846	6.40174	6.61557	6.59101	7.09486	6.53611	1.473	0.0533
10357155	Inhbb	6.95214	6.69097	6.50957	6.19864	6.20994	6.06856	6.71756	6.15905	1.47275	0.108
10522503	Pdgfra	9.14756	9.30939	9.12566	8.39355	8.83047	8.68343	9.1942	8.63582	1.47262	0.115
10581645	Marveld3	9.357	9.07263	9.21264	8.63777	8.68557	8.64486	9.21409	8.65606	1.47225	0.0473
10528507	Pus7	7.16956	7.52314	7.22274	6.28933	7.06465	6.88776	7.30515	6.74725	1.47213	0.303
10452633	Tgif1	7.60782	7.50713	7.31428	6.74885	6.95472	7.05291	7.47641	6.91882	1.4718	0.0924
10493548	Pmvk	8.68177	8.68433	8.46968	7.8958	8.16016	8.10707	8.61192	8.05434	1.4718	0.0732
10417458	LOC102632113	7.82287	7.6447	7.65744	7.15384	7.16008	7.13971	7.70834	7.15121	1.47134	0.0282
10390841	Krt12	7.21886	6.64002	6.73535	6.41187	6.28463	6.22747	6.86474	6.30799	1.47096	0.189
10567580	Igsf6	7.2368	6.92921	7.65147	6.62777	6.77644	6.74302	7.2725	6.71575	1.47095	0.232
10553831	Gm7367	9.6894	9.33772	9.2378	8.93253	8.90139	8.76118	9.42164	8.86503	1.47081	0.125
10553829	Gm7367	9.6894	9.33772	9.2378	8.93253	8.90139	8.76118	9.42164	8.86503	1.47081	0.125
10404045	Hist1h2ad	12.5079	12.6624	12.6223	11.707	12.2279	12.1879	12.5975	12.041	1.47078	0.166
10567297	Itpripl2	6.82121	6.51862	6.35037	6.165	5.94276	5.91405	6.5634	6.00727	1.47032	0.143
10400570		7.65318	7.52778	7.56613	7.19826	6.93397	6.94791	7.58236	7.02671	1.46983	0.0575
10582310	Mvd	8.05555	7.77234	7.92706	7.45094	7.37369	7.26442	7.91832	7.36302	1.46947	0.0622
10451220	Mad2l1bp	8.12496	8.13144	7.74054	7.60551	7.36256	7.36317	7.99898	7.44375	1.46941	0.134
10478572	Ube2c	7.82913	7.97067	7.82358	7.15666	7.43609	7.36502	7.87446	7.31925	1.46938	0.0607
10408118	Hist1h2ag	12.4728	12.6232	12.604	11.6981	12.1872	12.1492	12.5667	12.0115	1.46936	0.152
10456096	Pde6a	5.96618	5.72324	5.77804	5.20081	5.39472	5.20731	5.82249	5.26761	1.46904	0.0612
10516266	Zc3h12a	6.88398	7.08283	6.99263	6.66247	6.24148	6.39209	6.98648	6.43201	1.46863	0.109
10413047	Plau	6.72477	6.91449	6.7473	6.04149	6.33657	6.34617	6.79552	6.24141	1.46826	0.0841
10395259	Nampt	9.05217	9.23947	8.73475	8.39385	8.45501	8.51557	9.0088	8.45481	1.46814	0.133
10366238	Ppp1r12a	10.1602	10.281	10.0134	9.62588	9.56716	9.5999	10.1515	9.59764	1.46805	0.0443
10359849	Uck2	6.05313	6.20508	6.32769	5.50719	5.66803	5.7518	6.1953	5.64234	1.46709	0.0735
10589041	Impdh2	8.2601	8.25234	8.32264	7.25983	7.95472	7.96384	8.27836	7.72613	1.46635	0.267
10423155	Mtmr12	9.33474	9.12666	9.07845	8.63197	8.63841	8.61488	9.17995	8.62842	1.46564	0.0444
10552451	Ceacam18	11.6423	11.8501	11.2307	11.1234	10.9883	10.9572	11.5744	11.023	1.46546	0.195
10497503	Kpna2	9.50137	9.50261	9.36026	8.77768	8.98917	8.944	9.45475	8.90362	1.46523	0.0453
10385826	Sowaha	7.2912	7.19222	7.0395	6.66847	6.5413	6.6598	7.17431	6.62319	1.46522	0.0491
10421012	Ppp2r2a	8.62923	8.5727	8.36455	8.00782	7.96835	7.93702	8.52216	7.97106	1.4652	0.048
10545588	Hk2	7.18008	7.31467	7.28024	6.69348	6.83392	6.59562	7.25833	6.70767	1.46476	0.0456
10585048	Cadm1	6.29792	6.54431	6.24145	5.76705	5.67133	5.9938	6.36123	5.81072	1.46459	0.107
10351047	Cenpl	5.90602	5.73474	6.00909	5.08719	5.29036	5.62186	5.88328	5.33314	1.46423	0.172
10559467	Gm15448	5.38212	5.56876	5.95355	4.96901	5.09894	5.18689	5.63481	5.08495	1.46394	0.18
10430811	Nhp2l1	9.43885	9.58294	9.58186	8.60823	9.13249	9.21428	9.53455	8.985	1.46363	0.207
10590494	Kif15	6.86083	6.82814	6.96443	5.88419	6.56257	6.55818	6.88446	6.33498	1.46356	0.261
10365290	Chst11	6.29246	6.32857	6.54226	5.70989	6.03737	5.76847	6.38776	5.83858	1.46326	0.0987
10360040	Fcgr3	6.94222	6.95689	7.31257	6.26676	6.71179	6.58574	7.07056	6.52143	1.4632	0.18
10532753	Coro1c	11.7162	11.6112	11.6541	11.1944	11.0995	11.0409	11.6605	11.1116	1.46296	0.0265
10506225	Cachd1	9.81028	9.76181	9.64707	9.31249	9.088	9.17206	9.73972	9.19085	1.46294	0.0468
10360985	Cenpf	6.89121	6.57991	6.6377	5.78925	6.29762	6.37688	6.70294	6.15458	1.46242	0.226
10403955	Hist1h2ao	12.5712	12.7145	12.6852	11.7839	12.2865	12.2555	12.657	12.1086	1.46241	0.162
10408113	Hist1h4i	8.85496	9.18128	8.8839	8.40426	8.43335	8.43843	8.97338	8.42535	1.46209	0.072
10339307		8.30016	8.14292	7.95708	7.74673	7.51789	7.49149	8.13339	7.58537	1.46207	0.0999
10508917	Aim1l	8.70351	8.54865	8.40999	8.06831	8.03133	7.91874	8.55405	8.00613	1.46198	0.0611
10524248	Ddx51	6.76444	6.62087	6.82935	6.0477	6.27032	6.25344	6.73822	6.19049	1.46179	0.0597
10488156	Kif16b	8.69091	8.69283	8.6234	8.05392	8.13753	8.17253	8.66904	8.12133	1.46177	0.0197
10378367	Trpv3	6.73564	6.69022	6.63259	6.45625	5.70714	6.25206	6.68615	6.13848	1.46172	0.256
10606979	Nup62cl	5.3568	5.55945	4.65368	4.52492	4.75661	4.64718	5.18998	4.6429	1.46112	0.348
10361091	Atf3	8.93297	9.2882	8.48148	8.24302	8.42106	8.39815	8.90088	8.35408	1.46085	0.28
10383152	Rnf213	10.2571	10.5252	10.0892	9.52762	9.79443	9.90913	10.2905	9.74372	1.46081	0.165
10367221	Apof	4.97826	5.21243	5.65801	4.89353	4.46541	4.85015	5.2829	4.73636	1.46058	0.282
10430748	Rangap1	8.49104	8.63513	8.60617	7.96427	8.10424	8.02443	8.57745	8.03098	1.4605	0.0306
10463535	Nolc1	8.52789	8.28397	8.43529	7.66036	8.00318	7.94501	8.41572	7.86952	1.46024	0.0998
10404026	Hist1h2af	12.5312	12.6885	12.6483	11.7547	12.251	12.2244	12.6227	12.0767	1.46003	0.163
10481654	Fpgs	7.47319	7.45251	7.41852	6.92273	6.78073	7.00328	7.44807	6.90225	1.45986	0.0354
10408087	Hist1h2bq	11.2639	11.2431	11.208	10.6014	10.7867	10.6899	11.2383	10.6927	1.45969	0.0278
10403959	Hist1h2bq	11.2639	11.2431	11.208	10.6014	10.7867	10.6899	11.2383	10.6927	1.45969	0.0278
10346878	Zdbf2	4.3326	5.0509	4.88097	4.06931	4.13982	4.41871	4.75482	4.20928	1.45957	0.284
10511835	Fhl5	6.50706	6.75103	6.87372	6.28691	6.0421	6.16638	6.7106	6.16513	1.4595	0.102
10347970	Cab39	11.2529	11.2029	11.1154	10.7137	10.5679	10.6533	11.1904	10.645	1.45947	0.0296
10579958	Il15	7.72413	8.40052	7.95992	7.37811	7.50331	7.56714	8.02819	7.48285	1.45936	0.225
10369276	Mcu	10.6985	10.5494	10.6132	10.0343	10.1271	10.064	10.6204	10.0751	1.4593	0.0253
10476163	Ptpra	7.54035	7.65311	7.53985	7.00316	7.04767	7.04679	7.57777	7.03254	1.45926	0.019
10404872	Gm9817	4.51527	4.86591	4.95882	4.40594	3.92823	4.3705	4.78	4.23489	1.45913	0.223
10408111	Hist1h2ah	12.5686	12.7118	12.6797	11.7884	12.2843	12.2527	12.6534	12.1085	1.45893	0.161
10350823	Abl2	8.3764	8.19541	8.12316	7.72654	7.7541	7.57982	8.23166	7.68682	1.45885	0.0585
10449697		6.02317	5.228	5.42399	5.3385	4.81965	4.88267	5.55839	5.01361	1.4588	0.36
10433161		8.60207	8.32775	8.24253	8.10905	7.75913	7.66996	8.39078	7.84605	1.45875	0.17
10380116	Rnf43	9.01872	8.73128	8.62902	8.04685	8.34112	8.35712	8.79301	8.24836	1.45866	0.14
10360028	Fcgr2b	5.83322	5.9506	6.12106	5.33189	5.40481	5.535	5.96829	5.4239	1.45841	0.0701
10382797	Ubald2	9.77509	9.40365	9.33537	9.02307	8.98305	8.87599	9.5047	8.9607	1.45801	0.125
10439936	Nfkbiz	7.40083	7.2092	7.57355	6.7571	6.85961	6.93545	7.39453	6.85072	1.45781	0.0872
10521678	Cd38	8.02257	7.70663	7.85465	7.25171	7.34944	7.3513	7.86128	7.31749	1.4578	0.0636
10543709	Tmem209	8.29031	8.05248	8.15278	7.59072	7.53289	7.74148	8.16519	7.6217	1.4575	0.0588
10489346	Gm11453	6.85174	6.95168	6.60449	6.37121	6.47896	5.92763	6.80264	6.25926	1.45738	0.213
10508805	Wasf2	10.0587	9.94665	9.9206	9.39867	9.42415	9.47298	9.97531	9.43193	1.45738	0.0235
10345762	Il1r1	7.18853	7.27795	7.39922	6.43438	6.9237	6.87779	7.28857	6.74529	1.45728	0.163
10423971	Pkhd1l1	5.48425	6.19283	6.01406	4.96393	5.44675	5.65085	5.89704	5.35384	1.4572	0.369
10550320	n-R5s151	6.75326	7.43917	7.43877	6.6618	6.86181	6.47804	7.2104	6.66722	1.45718	0.306
10467688	Exosc1	8.1598	8.28545	8.20805	7.65939	7.57026	7.79592	8.21777	7.67519	1.45657	0.0421
10603208	Mid1	8.17305	7.9065	8.00016	7.48866	7.37429	7.58974	8.02657	7.48423	1.45633	0.0676
10417411	Gm3636	7.44217	7.43863	7.2732	6.85504	6.90203	6.77005	7.38467	6.84237	1.45629	0.0363
10405158		5.04182	5.38685	5.50355	4.76891	4.76891	4.76846	5.31074	4.76876	1.45597	0.118
10491805	Plk4	6.60659	6.75581	6.60073	5.84314	6.22148	6.2727	6.65438	6.11244	1.45593	0.127
10383208	Rnf213	8.44899	8.68364	8.12228	7.82081	7.813	7.99701	8.4183	7.87694	1.45535	0.174
10537834	Arhgef5	10.8606	10.7654	10.6408	10.298	10.1836	10.1626	10.7556	10.2147	1.45482	0.0434
10497752	Gm9791	9.33003	9.12424	9.17471	8.85751	8.57319	8.57632	9.20966	8.66901	1.45463	0.0831
10493193	Cct3	10.1007	10.0511	10.114	9.17766	9.75322	9.7155	10.0886	9.54879	1.45376	0.197
10454606	Wdr36	8.41932	8.12786	8.22569	7.54615	7.83327	7.77451	8.25762	7.71798	1.45361	0.0956
10509267	Wnt4	7.14768	7.06167	7.39019	6.46961	6.59181	6.92249	7.19985	6.6613	1.45251	0.165
10462623	Ifit1	12.0633	12.5736	11.9451	11.6449	11.6548	11.6668	12.194	11.6555	1.45244	0.209
10606928	Serpina7	4.08311	3.9892	5.2228	3.85561	3.91154	3.91264	4.4317	3.89326	1.4524	0.502
10507908	Fhl3	7.01898	7.03132	6.75205	6.48855	6.39023	6.30909	6.93412	6.39596	1.45212	0.074
10404051	Hist1h4d	10.9832	11.1479	11.0912	10.4063	10.6404	10.5614	11.0741	10.536	1.45203	0.0511
10361807	Hivep2	7.89116	7.80457	7.89601	7.46803	7.27216	7.23811	7.86391	7.3261	1.45177	0.0451
10339674		4.39693	4.30067	4.7447	3.50925	4.35417	3.96617	4.48077	3.94319	1.45153	0.35
10545812	Sfxn5	6.424	6.6012	6.67406	5.90588	6.3361	5.84518	6.56642	6.02905	1.45132	0.173
10408072	Hist1h2aj	12.6734	12.8237	12.7922	11.9177	12.3962	12.3654	12.7631	12.2264	1.45067	0.156
10374453	Glns-ps1	9.15184	8.8532	9.27597	8.78311	8.46716	8.42074	9.09367	8.557	1.45062	0.17
10559513	Gm5319	7.75628	7.74709	7.65275	7.29577	7.13414	7.11633	7.71871	7.18208	1.45058	0.0355
10606936	Gm6322	4.5939	4.64547	4.41938	4.29393	3.78454	3.97136	4.55292	4.01661	1.45026	0.161
10578193	Eri1	7.39903	7.54352	7.44029	6.72464	6.9236	7.1259	7.46095	6.92471	1.45018	0.0979
10406968	Cenpk	5.09984	5.45724	5.55842	4.48475	5.13407	4.8893	5.37183	4.83604	1.44974	0.28
10362672	Gm8055	9.56876	9.5099	9.41117	9.12021	8.87737	8.88533	9.49661	8.96097	1.44959	0.0592
10512791	Tbc1d2	8.53496	8.42044	8.49527	8.19733	7.90747	7.73907	8.48356	7.94796	1.44954	0.12
10513587	Rnf183	6.02693	6.21702	6.31435	5.84117	5.76666	5.34413	6.1861	5.65065	1.44939	0.182
10597511	Gm5921	9.46133	9.42642	9.48649	8.95901	8.59496	9.21439	9.45808	8.92279	1.44924	0.19
10365450	Pwp1	7.31359	7.31961	7.27278	6.40875	6.96537	6.92677	7.30199	6.76696	1.44898	0.189
10487441	Mal	6.34045	6.78559	6.34398	5.9846	5.9389	5.94424	6.49001	5.95592	1.44803	0.137
10567355	Gprc5b	6.48352	6.58261	6.10067	5.89757	5.72041	5.94662	6.38893	5.85487	1.44801	0.16
10455533	Eif1a	8.89742	8.92173	8.87906	8.29184	8.3578	8.44732	8.8994	8.36565	1.44769	0.0235
10518069	Efhd2	10.6046	10.5664	10.468	10.1162	9.96481	9.95691	10.5464	10.0126	1.44768	0.0357
10501063	Cd53	6.81709	6.83563	7.97773	6.35621	6.77742	6.89601	7.21015	6.67655	1.44754	0.528
10590801	Birc3	8.24992	8.07646	8.10044	7.74594	7.39753	7.68304	8.14227	7.60884	1.44737	0.0943
10376733	Map2k3	10.2428	10.1631	9.92501	9.61129	9.58956	9.53027	10.1103	9.57704	1.44719	0.068
10392284	Kpna2	9.05109	9.00252	8.91606	8.30831	8.50259	8.5596	8.98989	8.45683	1.44699	0.0531
10517173	Cep85	6.00973	6.04409	6.17418	5.48338	5.71014	5.43613	6.076	5.54322	1.44671	0.068
10417366	Gm33933	7.43956	7.35759	7.34604	6.79239	6.80325	6.94998	7.38106	6.84854	1.44646	0.0307
10379401	Rnf135	7.15011	7.2724	7.09483	6.61306	6.60814	6.70051	7.17245	6.64057	1.44581	0.0317
10383192	Rnf213	10.2029	10.4334	9.97446	9.49674	9.74498	9.77358	10.2036	9.67177	1.44576	0.155
10354220	Mfsd9	8.37541	8.43973	8.29081	7.84821	7.90156	7.76103	8.36865	7.83693	1.44565	0.0313
10583314	Taf1d	9.10014	8.52464	8.55484	8.12764	8.15062	8.30741	8.72654	8.19522	1.44525	0.217
10559796	Peg3	7.75076	8.2825	8.17083	7.62566	7.52298	7.46201	8.06803	7.53688	1.44508	0.172
10576816	Cd209b	6.56618	6.38786	6.33768	5.81292	5.91911	5.96683	6.43057	5.89962	1.44488	0.0511
10403938	Hist1h2ai	12.5012	12.637	12.61	11.7627	12.218	12.1754	12.5827	12.052	1.44464	0.142
10359890	Nuf2	6.99745	7.09191	7.16634	6.28297	6.67665	6.70419	7.08523	6.5546	1.44456	0.132
10350630	Fam129a	6.46725	6.74805	6.77946	6.0831	6.42599	5.89383	6.66492	6.1343	1.44455	0.199
10461022	Ppp1r14b	9.14468	9.1659	9.29516	8.47131	8.73165	8.81113	9.20191	8.67136	1.44448	0.0855
10460385	Clcf1	6.52096	6.43371	6.25977	6.11992	5.75698	5.74642	6.40481	5.87444	1.4443	0.132
10387219	Rangrf	5.40817	5.38581	5.54408	4.62475	5.0673	5.05504	5.44602	4.9157	1.44425	0.147
10463632	Tmem180	6.87012	6.57464	6.61059	6.15777	6.11535	6.19135	6.68512	6.15482	1.44422	0.0649
10383194	Rnf213	9.69074	9.85435	9.52417	9.02282	9.29732	9.15976	9.68975	9.15997	1.44371	0.101
10569057	Rnh1	9.76815	9.74395	9.7493	9.35368	9.15142	9.16737	9.7538	9.22416	1.44357	0.0357
10574427	Impdh2	6.38547	6.03077	6.03824	5.55811	5.7078	5.59966	6.15149	5.62186	1.44356	0.102
10524169	Pole	6.5757	6.82833	6.90162	5.82088	6.41298	6.48438	6.76855	6.23941	1.44307	0.28
10418702	Sh3bp5	8.68298	8.53366	8.72731	8.35303	8.00158	8.00294	8.64798	8.11918	1.44273	0.111
10500272	Ciart	4.92257	4.97812	4.70506	4.72357	4.19097	4.10567	4.86858	4.34007	1.44244	0.244
10405380	Fgfr4	6.74241	6.74131	6.74614	6.04315	6.30159	6.30081	6.74329	6.21518	1.44203	0.0544
10574607	Ces3b	5.68784	5.78859	5.56051	5.00595	5.30011	5.14678	5.67898	5.15095	1.44196	0.0801
10512065	Gm12387	5.33932	4.94078	5.23494	4.38999	4.72176	4.81948	5.17168	4.64374	1.44186	0.187
10401829	Gm2016	8.26619	8.45577	8.3076	7.85317	7.75102	7.84163	8.34318	7.81527	1.44184	0.0363
10401935		5.9236	5.93334	6.07793	5.52317	5.40096	5.42784	5.97829	5.45065	1.44156	0.0334
10522845	Csn1s2a	4.60818	6.29831	5.20784	4.58699	4.87615	5.06855	5.37144	4.8439	1.44148	0.615
10489204	Tgm2	8.70961	8.70757	8.92084	7.81657	8.47313	8.46606	8.77934	8.25192	1.44135	0.276
10594053	Pml	9.11516	9.13018	8.93612	8.62422	8.49754	8.47795	9.06049	8.53323	1.44118	0.0461
10597279	Ccrl2	6.01708	6.38318	6.60082	5.96687	5.69152	5.76113	6.33369	5.80651	1.44112	0.209
10368144	Tnfaip3	8.59518	8.12282	8.30555	8.02748	7.70641	7.70821	8.34118	7.81403	1.44108	0.183
10497817	Anxa5	11.7583	11.8216	11.5096	11.2269	11.1221	11.1591	11.6965	11.1694	1.44107	0.071
10544148	Kdm7a	9.12743	8.99151	9.25429	8.52657	8.64903	8.61635	9.12441	8.59732	1.44102	0.0528
10535084	3110082I17Rik	6.92376	6.93167	7.18104	6.53576	6.43032	6.48912	7.01216	6.48507	1.44102	0.0586
10400030	Bzw2	8.54875	8.65388	8.57065	7.75643	8.20088	8.23503	8.59109	8.06412	1.44091	0.155
10370422	Pwp2	6.81605	6.91202	6.90272	6.1761	6.49901	6.37504	6.87693	6.35005	1.44081	0.0697
10378334	Tax1bp3	11.3188	11.1616	11.1196	10.7562	10.6162	10.6473	11.2	10.6732	1.44071	0.0431
10523359	Cxcl13	6.20106	6.11274	6.3307	5.31662	5.74651	6.00102	6.21483	5.68805	1.44071	0.244
10496494	Tspan5	6.57237	6.95232	6.56279	6.23926	6.20764	6.06065	6.69583	6.16919	1.44057	0.126
10505030	Fsd1l	5.32763	5.28138	5.11021	4.57058	4.83008	4.73874	5.23974	4.71313	1.44054	0.072
10500133	Prune	8.44416	8.6255	8.7093	8.44373	7.87968	7.87624	8.59299	8.06655	1.44037	0.235
10354205	Gm5100	5.79224	6.2166	5.96605	5.52408	5.71738	5.15518	5.99163	5.46555	1.44001	0.238
10356262	Gm7582	7.5753	7.87514	7.09696	6.68287	7.09754	7.18954	7.5158	6.98998	1.43975	0.353
10472440	Tax1bp3	11.3354	11.1661	11.1237	10.7715	10.6374	10.6412	11.2084	10.6834	1.43898	0.0472
10490989	Cp	5.60303	5.42162	8.36656	5.83127	5.99915	5.98574	6.46374	5.93872	1.43895	0.797
10457780	Garem	9.82936	9.60568	9.75236	9.31875	9.1445	9.14917	9.72914	9.20414	1.43893	0.0563
10532711	Cmklr1	6.32382	6.26608	6.26608	5.57485	5.90425	5.80244	6.28533	5.76051	1.43875	0.0706
10360934	Rrp15	6.59336	6.9241	6.64727	6.0024	6.2873	6.3011	6.72157	6.19694	1.43857	0.129
10412491	Gm2897	6.41108	6.38644	6.38468	5.72886	5.87402	6.00581	6.39407	5.86956	1.43844	0.0497
10366546	Cpm	9.83796	9.61695	9.7292	9.24976	9.16224	9.20005	9.72804	9.20402	1.43796	0.0389
10538901		6.44273	6.4496	6.59562	6.04755	5.91605	5.95507	6.49598	5.97289	1.43703	0.0345
10339523		9.20358	9.33564	9.04664	8.40327	8.63301	8.98104	9.19529	8.67244	1.43679	0.209
10379840	Myo19	7.84099	7.81348	7.84174	7.3309	7.26306	7.33424	7.83207	7.3094	1.43662	0.0118
10472162	Gpd2	11.478	11.2925	11.2388	10.7828	10.8268	10.8325	11.3364	10.814	1.43637	0.0439
10589703	Ltf	5.46415	5.86484	6.26947	5.45377	5.40977	5.16888	5.86615	5.34414	1.43596	0.314
10521731	Ncapg	7.06769	6.9056	7.13548	6.21098	6.6097	6.72475	7.03626	6.51514	1.43506	0.179
10410656	Cast	9.99697	10.1634	9.99042	9.48612	9.53298	9.56895	10.0503	9.52935	1.43488	0.0335
10607089	Acsl4	6.71371	6.79497	6.61496	6.04537	6.1314	6.38514	6.70788	6.1873	1.43453	0.0902
10417452	Gm16434	7.18204	7.20171	6.97171	6.55587	6.58535	6.65335	7.11849	6.59819	1.43425	0.0489
10417446	Gm16434	7.18204	7.20171	6.97171	6.55587	6.58535	6.65335	7.11849	6.59819	1.43425	0.0489
10521824	Sod3	7.23273	7.3378	7.10779	6.79963	6.77158	6.54662	7.22611	6.70594	1.43412	0.0777
10511580	Pdp1	7.17871	7.05276	6.86646	6.5423	6.62999	6.3696	7.03265	6.51396	1.43264	0.0969
10529732	Hs3st1	6.73485	6.7543	6.64814	5.95795	6.34581	6.27788	6.71243	6.19388	1.43252	0.104
10376459	Gm12260	7.95819	8.03963	7.99343	7.38525	7.45545	7.59497	7.99708	7.47856	1.43249	0.0369
10394532	Gm7099	9.87541	9.88376	9.75636	9.47272	9.23512	9.25221	9.83851	9.32002	1.43246	0.0571
10405566	Slc25a48	6.07012	5.95083	5.94193	5.49961	5.42602	5.4825	5.98762	5.46938	1.43221	0.024
10494386	Hist2h2ab	12.0633	12.2738	12.2312	11.3485	11.8387	11.8265	12.1894	11.6712	1.43217	0.188
10401128	Max	11.1171	11.0405	10.97	10.5291	10.5206	10.5243	11.0426	10.5247	1.43185	0.0221
10398831	Inf2	6.82253	6.92539	6.88115	6.36872	6.35603	6.3511	6.87635	6.35862	1.43171	0.0143
10397543	Gm8300	8.5544	8.71273	8.56314	8.1467	8.02088	8.11005	8.61009	8.09255	1.43152	0.0354
10378570	Mir22hg	10.1022	9.23133	8.76959	9.20504	8.60805	8.73954	9.3677	8.85087	1.43081	0.554
10430166	Apol7a	9.73983	9.76477	9.63378	9.3997	9.0134	9.17488	9.71279	9.19599	1.43078	0.0979
10451805	Sgol1	6.33756	6.35902	6.23161	5.55465	5.84188	5.98174	6.3094	5.79276	1.43062	0.118
10500683	Gm10355	6.34377	6.13956	5.99983	5.41242	5.7355	5.78539	6.16106	5.64444	1.4306	0.153
10466008	Tkfc	10.298	10.1488	10.1321	9.59436	9.70639	9.73021	10.193	9.67699	1.43	0.0386
10450948	9130008F23Rik	6.44918	6.15838	6.38292	5.7686	5.74753	5.92637	6.33016	5.81416	1.42998	0.0795
10532150	Fam69a	8.82739	9.63684	9.3943	8.53634	8.8871	8.88736	9.28618	8.77027	1.4299	0.349
10548385	Olr1	4.47251	4.07888	4.5527	3.88349	3.94442	3.72983	4.36803	3.85258	1.42944	0.165
10546631	Frmd4b	8.32321	7.76489	7.68007	7.31855	7.41043	7.4929	7.92272	7.40729	1.42942	0.249
10429528	Ly6k	6.77166	6.5025	6.378	6.13609	6.15232	5.81783	6.55072	6.03541	1.4293	0.164
10453636	Svil	7.97371	7.8109	7.91923	7.3658	7.39908	7.3938	7.90128	7.38623	1.42905	0.0254
10355329	Bard1	5.44387	5.57669	5.56886	4.84921	5.01095	5.18598	5.52981	5.01538	1.42842	0.0821
10570837	Slc20a2	10.4448	10.315	10.2101	9.74944	9.86531	9.81239	10.3233	9.80905	1.42824	0.0462
10379633	Slfn1	4.80208	4.68346	5.36281	4.50339	4.54451	4.25776	4.94945	4.43522	1.42823	0.284
10416340	Gfra2	6.89745	6.48265	6.44533	6.08739	6.14196	6.05379	6.60847	6.09438	1.4281	0.143
10377439	Per1	8.44298	8.15781	8.02801	7.69346	7.78713	7.60643	8.2096	7.69567	1.42793	0.121
10489343	Gm11451	8.16057	8.17911	8.02148	7.30107	7.80886	7.70968	8.12038	7.60654	1.42785	0.171
10355984	Serpine2	5.90948	5.85299	5.73707	5.22244	5.26901	5.46767	5.83318	5.31971	1.42748	0.0622
10429802	Plec	9.99715	10.0586	10.2506	9.64211	9.57097	9.55301	10.1021	9.5887	1.42742	0.0518
10339900		3.95562	2.26908	3.76692	3.6157	2.67372	2.16316	3.33054	2.81753	1.42703	0.718
10504957	Smc2	7.92758	7.61282	7.88529	6.83919	7.52006	7.52759	7.80856	7.29561	1.42697	0.322
10488608	Trib3	6.86701	6.96346	7.07365	6.61849	6.39298	6.3556	6.96804	6.45569	1.42637	0.0762
10338708		9.30284	9.55294	9.15729	8.76875	8.73091	8.9764	9.33769	8.82535	1.42636	0.13
10458033	Stard4	9.99507	9.66181	9.99811	9.2451	9.46348	9.411	9.885	9.37319	1.42583	0.116
10566372	Trim30e-ps1	3.97886	3.55079	3.72277	3.29243	3.24406	3.18079	3.75081	3.23909	1.42575	0.114
10403957	Hist1h4m	12.1046	12.3335	12.257	11.5312	11.8533	11.776	12.2317	11.7202	1.42554	0.0981
10408092	Hist1h4n	12.1046	12.3335	12.257	11.5312	11.8533	11.776	12.2317	11.7202	1.42554	0.0981
10459389	Amd1	8.58998	8.49809	8.62488	7.77773	8.18263	8.22251	8.57098	8.06096	1.42408	0.145
10523134	Pf4	5.4388	6.02412	5.72372	5.2011	5.60053	4.85575	5.72888	5.21913	1.42381	0.364
10502230		4.39165	4.8578	3.85659	4.34024	3.12818	4.11123	4.36868	3.85989	1.42286	0.596
10461587	Ms4a4a	7.16751	7.02269	6.96193	6.48674	6.55541	6.58403	7.05071	6.54206	1.42272	0.0394
10496204	Cenpe	7.16695	7.0043	7.30714	6.21882	6.76214	6.97346	7.15946	6.65147	1.42207	0.313
10404067	Hist1h4b	12.0987	12.3262	12.225	11.5312	11.8232	11.7724	12.2166	11.7089	1.4218	0.0901
10459109	Tcof1	7.89916	7.81585	7.80877	7.35557	7.35848	7.28697	7.84126	7.33367	1.42167	0.0186
10595402	Fam46a	8.9915	8.89107	8.73377	8.40464	8.28866	8.40068	8.87211	8.36466	1.42154	0.0561
10482757	Gm13501	4.32345	4.50803	4.21234	4.35209	3.57086	3.5987	4.34794	3.84055	1.42148	0.361
10379467	Psmd11	10.6348	10.4524	10.4188	9.99487	9.95799	10.0312	10.502	9.9947	1.4214	0.0421
10500324	Hist2h2ac	12.543	12.7343	12.7077	11.8601	12.3171	12.2882	12.6617	12.1552	1.42062	0.169
10407543	Gtpbp4	8.75655	8.56038	8.71337	7.98985	8.24174	8.27954	8.67676	8.17038	1.42049	0.0865
10584407	Olfr901	4.46126	4.4197	4.56765	3.79493	3.95148	4.18456	4.48287	3.97699	1.41999	0.105
10413229	Anxa11	11.9482	11.8446	11.7729	11.415	11.3464	11.2868	11.8552	11.3494	1.41995	0.0361
10558773	B4galnt4	6.52291	6.39632	6.29733	5.91912	5.81048	5.96988	6.40552	5.89983	1.4198	0.0525
10598839	Rp2	9.36507	9.20978	9.1822	8.69194	8.75049	8.798	9.25235	8.74681	1.41966	0.0373
10398717	Trmt61a	6.93779	7.22723	7.14546	6.32971	6.5936	6.87204	7.10349	6.59845	1.41916	0.204
10428619	Enpp2	6.19699	6.46012	6.50547	5.76261	6.00574	5.87982	6.38753	5.88272	1.41893	0.102
10515744	Cdc20	7.37537	7.31478	7.27888	6.89695	6.88102	6.67717	7.32301	6.81838	1.41876	0.0482
10425012	Zfp7	6.88773	6.73581	6.81851	6.42342	6.30169	6.20363	6.81402	6.30958	1.41857	0.0496
10569102	Irf7	12.1997	12.1372	11.7074	11.5726	11.4884	11.4715	12.0148	11.5108	1.4181	0.167
10383168	Rnf213	10.4124	10.5973	10.1718	9.71399	9.96834	9.98808	10.3939	9.89014	1.41787	0.157
10546510	Lrig1	6.85027	6.97223	6.94711	6.13009	6.48543	6.64371	6.9232	6.41974	1.41761	0.165
10461152	Gm24452	6.51793	7.25929	7.04722	5.94833	6.68349	6.68282	6.94148	6.43822	1.41742	0.451
10514865	Acot11	8.67725	8.23118	8.06059	7.94737	7.85071	7.66133	8.32301	7.8198	1.41736	0.247
10523120	Cxcl5	4.31089	3.97688	3.66604	3.53234	3.55412	3.3581	3.9846	3.48152	1.41723	0.237
10549633		7.32155	7.27033	7.23427	6.76828	6.89738	6.65352	7.27538	6.77306	1.41649	0.0472
10414522	Apex1	7.55478	7.69628	7.75973	6.78585	7.38484	7.33347	7.67026	7.16805	1.41638	0.246
10499366	Pmf1	7.73255	7.92011	7.6024	7.20413	7.31434	7.23013	7.75169	7.24953	1.41633	0.0742
10473281	Itgav	11.4273	11.4237	11.6235	11.0327	10.9994	10.9365	11.4915	10.9895	1.41619	0.0443
10486197	Rhov	6.03721	6.14742	6.22558	5.7991	5.58172	5.52445	6.13674	5.63509	1.41583	0.0769
10488060	Jag1	6.81243	6.64221	6.61456	6.1014	6.09311	6.37091	6.68974	6.18847	1.41545	0.0902
10409240	Sema4d	6.73753	6.6869	6.95284	6.19384	6.45568	6.22411	6.79242	6.29121	1.4154	0.0986
10559786	Olfr1348	5.01943	5.0175	4.8708	4.31563	4.70354	4.38509	4.96925	4.46809	1.41535	0.12
10505132	Akap2	6.24531	6.24249	6.22855	5.81842	5.73397	5.66183	6.23878	5.73807	1.41491	0.0242
10395252	Ccdc71l	7.84921	7.80348	7.5165	7.15011	7.2416	7.27556	7.72306	7.22242	1.41484	0.0909
10389114	Nle1	7.12728	7.28465	7.30332	6.64773	6.84292	6.72272	7.23842	6.73779	1.41483	0.0524
10519886	Sema3c	7.17373	7.43181	7.31486	6.4608	6.94415	7.0138	7.3068	6.80625	1.41476	0.226
10439500	Upk1b	6.38364	6.99266	6.94472	5.72744	6.48922	6.60315	6.77367	6.27327	1.41461	0.463
10555087	Gm24412	6.54196	6.51613	6.50569	5.8166	6.14202	6.10614	6.52126	6.02159	1.41389	0.0824
10537246	Nup205	8.01387	7.87962	8.11767	7.24113	7.61006	7.66159	8.00372	7.50426	1.41368	0.155
10548857	Hist4h4	9.0449	9.28871	9.17821	8.49607	8.7587	8.75933	9.17061	8.67137	1.41347	0.0943
10513195	Txn1	13.0123	13.0148	12.8984	12.4028	12.4979	12.5271	12.9752	12.476	1.41345	0.0299
10595657	AF529169	5.23505	5.55672	5.444	5.06422	4.76809	4.90609	5.41192	4.9128	1.41336	0.118
10502240	Npnt	8.61387	8.91055	9.12536	8.08468	8.51924	8.54927	8.88326	8.38439	1.4131	0.266
10420198	Ripk3	8.71679	8.44298	8.39957	8.09981	7.92514	8.03779	8.51978	8.02092	1.4131	0.0932
10343815		7.35589	7.60777	7.34693	6.74456	7.13657	6.93302	7.43686	6.93805	1.41305	0.142
10596148	Trf	10.2026	10.1866	11.6431	10.1022	10.231	10.2032	10.6775	10.1788	1.41289	0.614
10372005	Vezt	7.88468	7.54751	7.43162	7.10731	7.24614	7.01566	7.62127	7.12304	1.41248	0.16
10346634	Nop58	8.92728	8.94812	9.08722	8.23393	8.58315	8.65147	8.98754	8.48952	1.41227	0.137
10599192	Lonrf3	6.65021	6.85545	6.91832	6.07384	6.25361	6.60277	6.80799	6.31007	1.41218	0.202
10363545	Neurog3	5.60567	5.64435	6.19801	4.80351	5.43649	5.71446	5.81601	5.31815	1.41211	0.457
10454172	Dsg2	11.738	11.7337	11.6124	11.2604	11.1905	11.1398	11.6947	11.1969	1.41205	0.0304
10342084		4.94713	5.37215	5.38888	4.54241	4.73989	4.93324	5.23605	4.73852	1.4118	0.217
10586416	Pif1	5.55616	5.84112	5.75727	5.14741	5.16344	5.3515	5.71818	5.22079	1.41167	0.0868
10588691	Hyal1	8.13781	8.30752	8.27368	7.71268	7.83694	7.67745	8.23967	7.74236	1.41158	0.0441
10354494	Nab1	9.01864	9.01347	8.9375	8.6031	8.44729	8.42778	8.98987	8.49273	1.41142	0.0357
10355668	Mir375	6.63545	6.74328	6.58149	6.33512	6.23184	5.90191	6.65341	6.15629	1.41139	0.138
10471550	Rpl12	6.34109	6.26156	6.01678	5.46557	5.99795	5.66523	6.20648	5.70959	1.41117	0.218
10451363	Srf	8.1659	8.19192	8.09298	7.73102	7.65893	7.57021	8.15027	7.65339	1.41116	0.0309
10470911	Set	4.42231	5.02399	4.28347	3.51403	4.21004	4.51569	4.57659	4.07992	1.41095	0.511
10494390	Hist2h2aa1	12.3997	12.5988	12.5635	11.7425	12.1744	12.1556	12.5206	12.0242	1.41076	0.164
10599200	Pgrmc1	11.0643	11.1407	10.8242	10.4769	10.4787	10.5842	11.0098	10.5133	1.41076	0.0808
10439915	Gm22459	5.55737	5.42023	4.93011	5.05309	4.67703	4.68841	5.30257	4.80618	1.41068	0.297
10500329	Hist2h2aa2	12.5214	12.7336	12.7012	11.8651	12.3144	12.2877	12.6521	12.1557	1.4106	0.175
10341061		6.11242	5.91025	5.98952	5.07532	5.99501	5.45312	6.00406	5.50782	1.41054	0.375
10543785	Lncpint	5.52732	5.34615	5.20171	4.94639	5.0909	4.54993	5.35839	4.86241	1.41028	0.225
10516484	Gjb3	5.34026	5.37408	5.38549	5.0202	4.92951	4.66246	5.36661	4.87072	1.41019	0.0891
10454881	Cystm1	10.802	10.7621	10.8292	10.3252	10.2843	10.2964	10.7978	10.302	1.4101	0.0115
10413398	Il17rd	6.70619	6.66507	6.69822	6.3268	6.11771	6.1378	6.68983	6.1941	1.41003	0.0414
10496872	Adgrl4	7.5093	7.0924	6.98992	6.96515	6.59478	6.54508	7.1972	6.70167	1.40984	0.261
10539574	Npm3-ps1	8.29577	8.44317	8.10647	7.60377	7.95066	7.80467	8.28181	7.78637	1.40975	0.14
10372648	Lyz2	8.37232	8.88081	9.52473	7.98521	8.71398	8.59316	8.92595	8.43078	1.40948	0.544
10597758	Csrnp1	6.39757	6.71123	6.30207	5.92337	5.95242	6.05182	6.47029	5.97587	1.40875	0.123
10607317	Tsr2	7.54371	7.65766	7.61002	6.98135	7.11438	7.23316	7.6038	7.10963	1.40851	0.0536
10538892	LOC105243827	4.87486	4.87917	5.08639	4.32649	4.52006	4.51249	4.94681	4.45301	1.40815	0.0716
10579763		5.39638	5.42662	5.54707	5.11872	4.76825	5.00463	5.45669	4.96387	1.40719	0.0973
10583496	Ppan	7.29512	7.35024	7.48244	6.86187	6.93311	6.85436	7.37593	6.88312	1.40719	0.0359
10350003	Cyb5r1	7.16005	7.12914	7.03193	6.45757	6.63793	6.74731	7.10704	6.61427	1.40714	0.0702
10408693	F13a1	5.19638	5.50053	6.08675	5.11467	4.9518	5.23898	5.59455	5.10182	1.40711	0.38
10588201	n-R5s88	5.56304	6.24528	5.99709	5.07172	5.7032	5.55238	5.93514	5.44243	1.40708	0.382
10372796	Hmga2	7.93394	7.69794	7.86395	7.21573	7.2986	7.50368	7.83194	7.33934	1.40698	0.0937
10463670	Sfxn2	6.57099	6.40236	6.39705	6.15337	5.91182	5.82761	6.4568	5.96427	1.40691	0.0976
10480921	Qsox2	6.85915	7.0483	6.96249	6.38588	6.4699	6.53789	6.95665	6.46455	1.40648	0.0441
10583634	Qtrt1	6.98072	6.93541	7.16127	6.41117	6.53536	6.65481	7.0258	6.53378	1.40642	0.0778
10462613	Ifit2	11.3834	11.7171	10.8075	10.6685	10.8428	10.9208	11.3027	10.8107	1.40639	0.383
10600852	Mir223	5.76246	5.79383	6.41864	5.60546	5.41308	5.48104	5.99164	5.49986	1.40618	0.29
10451646	A530064D06Rik	4.76754	4.05159	4.75479	4.00545	4.01912	4.07449	4.52464	4.03302	1.40603	0.32
10555197	Map6	6.58457	6.59292	6.10835	6.00782	5.8128	5.99037	6.42861	5.937	1.40602	0.2
10454836	1700066B19Rik	6.34508	6.27533	6.36325	5.77264	5.79159	5.94539	6.32789	5.83654	1.40576	0.036
10421524		3.33126	3.98167	4.1034	3.2501	3.33126	3.36096	3.80544	3.31411	1.40575	0.328
10476658		3.33126	3.98167	4.1034	3.2501	3.33126	3.36096	3.80544	3.31411	1.40575	0.328
10436826		3.33126	3.98167	4.1034	3.2501	3.33126	3.36096	3.80544	3.31411	1.40575	0.328
10579823		3.33126	3.98167	4.1034	3.2501	3.33126	3.36096	3.80544	3.31411	1.40575	0.328
10417599		3.33126	3.98167	4.1034	3.2501	3.33126	3.36096	3.80544	3.31411	1.40575	0.328
10582845		3.33126	3.98167	4.1034	3.2501	3.33126	3.36096	3.80544	3.31411	1.40575	0.328
10397166	Acot5	5.77187	5.51554	5.64641	5.27117	5.11834	5.07062	5.64461	5.15338	1.40564	0.0739
10382985	Afmid	7.82523	7.7295	7.56408	7.13769	7.21576	7.29211	7.70627	7.21519	1.4055	0.0647
10463732	Ina	5.12974	5.11645	5.3666	4.60617	4.41138	5.12266	5.20426	4.71341	1.40528	0.302
10446473	Lama1	6.44156	6.65907	6.70428	6.18303	6.09459	6.055	6.60163	6.11087	1.40518	0.0661
10408074	Hist1h4k	12.0791	12.318	12.2158	11.5321	11.8418	11.7673	12.2043	11.7137	1.40501	0.103
10569972	Cers4	7.04265	7.05578	7.00795	6.48739	6.55988	6.58806	7.03546	6.54511	1.40478	0.016
10338791		7.30689	7.45567	7.22904	6.95634	6.58466	6.9799	7.33053	6.8403	1.40467	0.151
10512935	Amd-ps4	8.57284	8.48161	8.59327	7.76116	8.18654	8.23006	8.54924	8.05925	1.40443	0.167
10447510	2700099C18Rik	8.22074	8.13314	8.2897	7.45091	7.83584	7.88704	8.21452	7.7246	1.40437	0.152
10499329	Rhbg	6.15438	6.2087	5.88139	5.85167	5.5253	5.39825	6.08149	5.59174	1.4042	0.196
10368748	Amd1	8.56828	8.52603	8.66485	7.81006	8.21801	8.26206	8.58638	8.09671	1.40413	0.161
10534974	Mcm7	8.39874	8.31243	8.37968	7.69424	7.8928	8.03524	8.36362	7.87409	1.40398	0.0835
10381408	Ifi35	9.58407	9.54112	9.1258	8.96417	8.93401	8.88546	9.417	8.92788	1.40358	0.158
10569877	Mcemp1	4.68501	4.95491	5.60122	4.56136	4.56531	4.64779	5.08038	4.59149	1.40337	0.381
10546294	Nup210	7.18904	7.11439	7.30153	6.67033	6.78815	6.6806	7.20165	6.71303	1.40311	0.0406
10405189	Gm22806	5.40271	4.66957	4.64054	4.0753	4.16578	5.00615	4.90427	4.41575	1.40301	0.534
10452918	Strn	9.82856	9.60454	9.74733	9.17717	9.30054	9.2383	9.72681	9.23867	1.40263	0.0493
10574471	Cmtm3	8.55969	8.3708	8.28165	8.20208	7.82443	7.72129	8.40404	7.91594	1.4026	0.195
10364262	Itgb2	6.60916	6.63559	7.3065	6.00643	6.44255	6.639	6.85042	6.36266	1.40227	0.416
10583310	Taf1d	5.6101	5.59661	5.72643	5.02862	5.16893	5.27341	5.64438	5.15699	1.40191	0.0575
10441902	Smoc2	6.68266	6.81955	7.13394	6.33886	6.42432	6.41091	6.87872	6.39136	1.40187	0.138
10608138	Ddx3y	4.71495	8.45026	8.69976	4.83219	7.64652	7.92471	7.28832	6.80114	1.4017	0.896
10504759	LOC105247125	6.41183	6.48426	6.44415	5.90161	6.05987	5.9174	6.44675	5.95962	1.40165	0.0313
10401933	Gm40902	6.41183	6.48426	6.44415	5.90161	6.05987	5.9174	6.44675	5.95962	1.40165	0.0314
10549877		5.0236	5.11059	5.1881	4.38072	4.76904	4.71205	5.10743	4.6206	1.40136	0.127
10399461	Gm4929	9.4475	9.54779	9.20291	8.98535	8.83988	8.91272	9.3994	8.91265	1.40128	0.0959
10357043	Bcl2	7.12506	7.0816	7.19009	6.47065	6.71193	6.75397	7.13225	6.64552	1.40127	0.0729
10579874	Abce1	9.93306	9.85848	9.98349	9.25922	9.52581	9.52986	9.92501	9.4383	1.40125	0.0766
10466304	Dtx4	7.45126	7.86806	7.68184	7.13837	7.2241	7.17865	7.66705	7.18038	1.40122	0.116
10604661	Gm1862	6.20915	6.73063	6.58381	5.98588	5.63096	6.44903	6.50786	6.02196	1.40046	0.4
10548097	Tigar	7.39748	7.40179	7.35989	6.88588	6.96588	6.85031	7.38638	6.90069	1.40026	0.0192
10396800	Plekhh1	9.36784	9.33345	9.41087	9.11058	8.78903	8.75564	9.37072	8.88508	1.4002	0.103
10351039	Gas5	4.89613	5.15798	4.70824	4.43919	4.20845	4.65792	4.92078	4.43519	1.40016	0.226
10589099	Ip6k2	7.9428	7.85984	7.57546	7.24535	7.42832	7.24906	7.7927	7.30758	1.3997	0.122
10380862	Ppp1r1b	7.77612	8.01477	7.90302	7.14983	7.66493	7.42452	7.89797	7.41309	1.39947	0.191
10578149	Leprotl1	9.75625	9.75439	9.42568	9.11151	9.2316	9.13909	9.64544	9.16073	1.3993	0.104
10410452	Srd5a1	7.17268	7.1363	6.85555	6.40249	6.64816	6.66007	7.05485	6.57024	1.3992	0.13
10575844	Cdh13	6.21014	6.3507	6.16416	5.72344	5.71555	5.83221	6.24167	5.75707	1.39919	0.0423
10530666	Lnx1	6.84666	7.04266	6.77779	6.29779	6.45586	6.46058	6.88904	6.40475	1.3989	0.0759
10347193	Atic	8.72128	8.66948	8.76038	8.00555	8.33929	8.35359	8.71705	8.23281	1.39885	0.106
10437945	Mcm4	7.71567	7.52325	7.89683	6.93905	7.23847	7.50577	7.71192	7.22776	1.39877	0.25
10475324	Ckmt1	12.6154	12.5091	12.3736	12.2007	11.9342	11.9114	12.4993	12.0154	1.39851	0.105
10528207	Cd36	11.6647	11.7548	11.96	11.3446	11.2402	11.3436	11.7932	11.3095	1.39833	0.0738
10429491	Arc	6.57567	6.7673	6.28452	6.16769	5.99667	6.01204	6.5425	6.0588	1.39832	0.166
10427420	Fbxo4	9.12809	9.089	9.10056	8.72869	8.47815	8.66056	9.10589	8.62247	1.39805	0.0512
10435581	Polq	6.01581	5.90634	6.05215	5.47516	5.56623	5.48276	5.99143	5.50805	1.39802	0.0305
10470893	Set	10.4037	10.3585	10.4779	9.67047	10.0523	10.0681	10.4134	9.9303	1.39773	0.137
10531428	Nup54	7.81787	7.9802	7.96853	7.40467	7.42692	7.48629	7.9222	7.43929	1.39756	0.0341
10359689	Atp1b1	12.3739	12.2587	12.2893	11.6239	11.9165	11.933	12.3073	11.8245	1.39751	0.0902
10557009	Eef2k	7.9413	7.87197	8.05973	7.35854	7.53382	7.533	7.95767	7.47512	1.39721	0.0562
10425461	Adsl	8.66985	8.37584	8.47825	7.86544	8.13782	8.07514	8.50798	8.02613	1.39653	0.111
10549102	Kcnj8	7.08632	6.93851	6.7257	6.24285	6.46082	6.60205	6.91684	6.43524	1.3963	0.162
10367076	Prim1	6.8536	6.95164	7.21013	5.87425	6.71714	6.97945	7.00512	6.52361	1.39621	0.497
10519504	Sri	10.5543	10.7422	10.6501	10.145	10.1767	10.181	10.6489	10.1676	1.39601	0.0323
10394954	Grhl1	5.55541	5.90878	5.46185	5.10577	5.18228	5.19593	5.64201	5.16133	1.3954	0.146
10353844	Neurl3	8.2624	8.18178	8.01558	7.11634	7.83779	8.06399	8.15325	7.67271	1.39527	0.423
10528691	Rheb	9.92961	10.0415	9.85559	9.36578	9.49772	9.52159	9.94223	9.4617	1.39526	0.0482
10404412	Wrnip1	7.99669	7.88176	7.96942	7.43561	7.59376	7.37706	7.94929	7.46881	1.39521	0.0494
10587486	Gm9531	10.3916	10.3423	10.4837	9.69734	10.022	10.0573	10.4059	9.92555	1.39507	0.117
10392845	Cd300lf	5.45201	5.62077	6.15143	5.23832	5.20569	5.33991	5.7414	5.26131	1.39484	0.287
10485357	Gm10800	11.8734	11.9207	11.4867	11.1407	11.2583	11.4418	11.7603	11.2803	1.39475	0.192
10408266	Hist1h2ba	6.41814	6.44497	6.5994	5.9957	6.05526	5.97218	6.4875	6.00771	1.39454	0.0374
10574404	Setd6	7.16768	7.53439	7.45069	6.78015	6.94533	6.98816	7.38426	6.90455	1.39446	0.126
10351197	Sell	5.25055	5.18974	5.4859	4.56865	4.78853	5.13013	5.30873	4.8291	1.39438	0.236
10365830	Gm3571	7.90685	7.61749	7.72808	7.32079	7.20536	7.28755	7.75081	7.27124	1.39433	0.071
10350753	Glul	8.80203	8.65272	8.85755	8.38641	8.23249	8.25497	8.77076	8.29129	1.39424	0.0539
10535586	Smurf1	8.31241	8.44702	8.2176	7.80937	7.86343	7.86603	8.32567	7.84628	1.39416	0.0451
10500069	Pip5k1a	9.66367	9.69603	9.39563	9.08677	9.07374	9.15864	9.58511	9.10638	1.39352	0.0818
10438690	Rfc4	8.03057	7.98968	7.93568	7.07353	7.70187	7.74446	7.98531	7.50662	1.39348	0.296
10362389		6.20214	6.38865	6.0758	5.61254	5.9321	5.68598	6.2222	5.74354	1.39345	0.136
10408225	Hist1h4c	7.343	8.08303	7.74137	6.96723	7.39515	7.37028	7.72247	7.24422	1.39305	0.361
10582287	Car5a	7.00939	6.61619	6.80679	6.68583	6.02051	6.2922	6.81079	6.33285	1.39276	0.307
10354054	Mitd1	7.88031	8.16906	7.82573	7.51201	7.38112	7.5483	7.95837	7.48047	1.39271	0.111
10368670	Amd2	8.54482	8.52294	8.6391	7.80546	8.20976	8.25842	8.56895	8.09121	1.39256	0.164
10374777	Efemp1	5.7209	6.63678	6.44378	5.29022	6.13987	5.93857	6.26715	5.78955	1.39243	0.534
10427468		6.38986	6.86474	6.83556	6.27834	6.66898	5.71061	6.69672	6.21931	1.39224	0.458
10559454	Gm15925	6.96118	7.10511	7.28527	6.67545	6.7297	6.5146	7.11719	6.63992	1.39211	0.104
10343078		10.4653	10.809	10.5957	10.2709	10.1749	9.99278	10.6233	10.1462	1.39197	0.13
10423803		6.53722	7.20102	6.62109	6.58077	6.00607	6.34116	6.78644	6.30933	1.39195	0.382
10351509	Fcgr4	6.84181	6.66902	7.08694	6.57195	6.18679	6.40806	6.86592	6.38894	1.39183	0.197
10544829	Jazf1	6.67375	6.49747	6.72662	6.30964	6.08805	6.06924	6.63261	6.15564	1.39182	0.0886
10554938	Rab30	11.3375	11.8281	11.41	11.1338	10.9396	11.0714	11.5252	11.0482	1.3918	0.194
10360373	Pydc4	4.28454	3.17915	4.0323	3.72468	3.62007	2.72062	3.832	3.35513	1.39172	0.613
10552622	2410002F23Rik	7.41207	7.37457	7.25057	6.64963	6.967	6.99044	7.34574	6.86902	1.39157	0.115
10345715	Map4k4	8.50323	8.52543	8.62274	8.03979	8.02472	8.15721	8.55047	8.07391	1.39142	0.0331
10343968		9.9042	10.0205	9.75921	9.11449	9.56279	9.57746	9.89463	9.41825	1.39125	0.207
10570963	Zmat4	4.82532	5.48428	4.81409	4.5557	4.42215	4.71771	5.04123	4.56519	1.39093	0.333
10343399		8.77527	8.35586	8.28399	7.96114	8.09689	7.92993	8.47171	7.99599	1.39061	0.192
10442057	Riok2	8.08695	8.03024	8.03995	7.40936	7.62168	7.69919	8.05238	7.57674	1.39053	0.0686
10493794	S100a14	5.33545	5.24907	5.01184	4.93575	4.265	4.96927	5.19879	4.72334	1.39035	0.354
10358816	Lamc1	9.04458	8.9541	9.23251	8.49538	8.65325	8.65787	9.07706	8.60217	1.38982	0.0816
10514072	Zdhhc21	9.45316	9.30787	9.37084	8.84534	8.88316	8.98013	9.37729	8.90288	1.38935	0.0354
10561706	2200002D01Rik	10.9096	10.7958	10.8555	10.4025	10.4859	10.2511	10.8536	10.3798	1.38873	0.0531
10465701	Lgals12	6.53814	6.51899	6.65868	5.69127	6.30432	6.29955	6.57194	6.09838	1.38853	0.281
10512489	Arhgef39	6.97397	6.87607	6.74879	6.15066	6.45444	6.57511	6.86628	6.3934	1.38787	0.156
10574155	Nlrc5	7.01256	6.89864	6.69691	6.44775	6.46101	6.28116	6.86937	6.39664	1.38773	0.0979
10409220	Hist1h2al	12.8524	13.0791	13.052	12.2333	12.6845	12.6477	12.9945	12.5218	1.3877	0.194
10536931	Ahcyl2	11.3486	11.2204	11.2413	10.7155	10.8379	10.8394	11.2701	10.7976	1.38752	0.0346
10391207	Dhx58	8.9787	8.97981	8.49198	8.34026	8.27046	8.42244	8.81683	8.34439	1.38746	0.207
10448803	Hn1l	9.53833	9.78474	9.57514	9.11779	9.18733	9.17591	9.63274	9.16034	1.38741	0.0576
10604799	Atp11c	6.94954	6.8205	7.13936	6.30552	6.62842	6.55834	6.9698	6.49743	1.38739	0.143
10516765	Serinc2	9.54113	9.08598	8.89749	8.67357	8.72025	8.71443	9.17487	8.70275	1.38714	0.251
10574656	Fbxl8	7.11162	6.96622	6.98376	6.74159	6.52763	6.37609	7.02054	6.54844	1.38713	0.109
10412503	Gm3500	7.35164	7.35438	7.17303	6.762	6.85732	6.8439	7.29302	6.82107	1.38698	0.0439
10577326	Xkr5	6.14854	6.16353	6.14103	5.67431	5.90922	5.45374	6.15103	5.67909	1.38697	0.137
10533304	Trafd1	10.4728	10.6039	10.1514	10.0027	9.91492	9.89485	10.4093	9.93749	1.38687	0.15
10601044	Gdpd2	8.06712	8.10943	7.14524	6.84006	7.51638	7.54998	7.77393	7.30214	1.38683	0.552
10351015	Serpinc1	5.70683	5.65125	7.11483	5.70867	5.62673	5.72322	6.15764	5.68621	1.38649	0.631
10570373	Tfdp1	8.1888	8.57462	8.55828	7.44245	8.15345	8.31157	8.44057	7.96916	1.38646	0.432
10500547	Hsd3b2	5.05867	5.04701	5.02848	4.5889	4.45905	4.67257	5.04472	4.57351	1.38627	0.0396
10424853	Hgh1	6.91626	6.84863	6.77052	6.45926	6.29764	6.36499	6.84514	6.37397	1.38623	0.0399
10361799	Adat2	6.90502	6.86651	6.96002	6.34187	6.53714	6.43913	6.91051	6.43938	1.3862	0.0394
10501265	Gnai3	11.2617	11.1833	11.0859	10.7729	10.6348	10.71	11.177	10.7059	1.38616	0.0416
10414355	Mapk1ip1l	12.007	11.8866	11.8236	11.4388	11.4365	11.4288	11.9058	11.4347	1.38613	0.0322
10370552	Plpp2	11.4174	11.3236	11.3442	10.9825	10.8235	10.8665	11.3618	10.8909	1.38599	0.0333
10403081	Wdr60	5.63629	5.47135	5.76494	5.08807	5.29241	5.07958	5.62419	5.15335	1.38592	0.0995
10585860	Adpgk	6.10322	6.34624	6.12053	5.67662	5.81443	5.66678	6.19	5.71928	1.3858	0.074
10578683	Gm9892	9.79035	9.59635	9.69359	9.13663	9.19746	9.33522	9.69343	9.2231	1.38542	0.0598
10528567	Atg9b	7.35498	6.73918	6.68245	6.71257	6.41183	6.24196	6.92554	6.45546	1.38519	0.37
10404059	Hist1h1c	10.1342	10.5863	10.5018	9.93629	9.96008	9.91593	10.4074	9.93743	1.38512	0.152
10594969	Unc13c	6.03779	6.07072	5.77958	5.69973	5.34345	5.43499	5.9627	5.49272	1.38509	0.156
10540085	Fbln2	6.74029	7.05128	7.03142	6.43337	6.53808	6.44187	6.941	6.47111	1.385	0.0945
10462005	Tmem2	7.23191	7.06661	7.06736	6.682	6.57796	6.69678	7.12196	6.65225	1.38483	0.0436
10523451	Anxa3	7.29439	7.21217	7.04506	6.71373	6.87359	6.55753	7.18387	6.71495	1.38408	0.113
10553299		8.7194	8.97023	8.71648	8.18966	8.35984	8.4511	8.80204	8.33353	1.38368	0.107
10339125		6.23977	6.2683	6.51	5.72388	5.95169	5.93704	6.33936	5.87087	1.38366	0.106
10542079	Foxm1	6.7735	6.75754	6.62332	6.17647	6.28396	6.28918	6.71812	6.24987	1.38343	0.0374
10416899	Ndfip2	10.5957	10.7193	10.546	10.1191	10.16	10.1799	10.6203	10.153	1.38255	0.0332
10436106	C330027C09Rik	6.93953	6.90375	7.11699	6.22845	6.5932	6.73665	6.98676	6.51943	1.38254	0.204
10467842	Got1	10.4952	10.8132	10.5205	10.1995	10.113	10.1159	10.6096	10.1428	1.38208	0.0955
10554325	Ticrr	6.63768	6.57673	6.70227	5.85682	6.45617	6.20325	6.63889	6.17208	1.38205	0.228
10397719	Tdp1	7.01398	7.04324	7.1966	6.60816	6.48994	6.7561	7.08461	6.61807	1.38179	0.0808
10595622	Gm26135	7.47876	7.97151	7.51766	6.64694	7.40475	7.51766	7.65598	7.18978	1.38146	0.465
10595636	Gm26135	7.47876	7.97151	7.51766	6.64694	7.40475	7.51766	7.65598	7.18978	1.38146	0.465
10346365	Sgol2a	6.3347	6.48882	6.62178	5.91558	6.06026	6.07263	6.48177	6.01616	1.3809	0.0831
10505028	Slc44a1	10.3666	10.2615	10.3122	9.80643	9.80578	9.93212	10.3134	9.84811	1.38063	0.0311
10363455	Pcbd1	9.67003	9.59133	9.76596	9.26443	9.15492	9.21201	9.67577	9.21045	1.38062	0.0373
10376513	Nlrp3	4.82176	4.76299	5.45061	4.75225	4.56244	4.32499	5.01179	4.54656	1.38053	0.369
10435948	Ccdc80	6.48798	6.79182	6.72144	6.20064	6.1067	6.29831	6.66708	6.20188	1.38051	0.0979
10417769	Gm2237	7.72232	7.6701	7.48962	7.1883	7.07212	7.22619	7.62735	7.1622	1.38046	0.0656
10400006	Ahr	8.51231	8.4919	8.3883	8.02782	7.94598	8.02367	8.46417	7.99916	1.38033	0.0272
10597575	Plcd1	6.8208	6.70851	6.67391	6.4041	6.18862	6.21587	6.73441	6.26953	1.3802	0.0606
10367717	Ginm1	9.13648	9.13796	9.10064	8.7077	8.59307	8.6804	9.12503	8.66039	1.37997	0.021
10537650	Prss1	8.98969	6.46055	8.02834	6.00571	8.013	8.06623	7.8262	7.36165	1.37988	0.832
10544273	Clec5a	4.59768	4.82089	5.27007	4.70231	4.11546	4.4781	4.89621	4.43196	1.3796	0.385
10352267	Lin9	5.86864	5.96016	5.86214	5.19004	5.43804	5.67016	5.89698	5.43275	1.37958	0.162
10427744	Rai14	9.34957	9.18215	9.283	8.92942	8.72088	8.7726	9.27157	8.80763	1.37931	0.0588
10586170	Gm22571	4.69533	4.51931	4.68905	3.96396	4.3371	4.21104	4.63456	4.1707	1.37923	0.127
10530683	Chic2	9.53536	9.28761	9.33296	8.9635	8.85395	8.9469	9.38531	8.92145	1.37923	0.0647
10582074	Mphosph6	7.42675	7.5868	7.46934	6.84677	7.15712	7.08752	7.4943	7.03047	1.3792	0.0959
10576971	Irs2	8.50136	8.24547	8.32582	7.71857	7.88756	8.07505	8.35755	7.89373	1.37919	0.134
10443000	Neurl1b	6.46509	6.74296	6.70225	6.2178	6.1934	6.10767	6.63676	6.17296	1.37918	0.0777
10340038		10.6867	11.059	10.8639	10.435	10.3206	10.4627	10.8698	10.4061	1.3791	0.113
10398874	Siva1	7.01845	7.2658	7.12479	6.51035	6.76928	6.73838	7.13634	6.67267	1.37905	0.101
10393449	Socs3	8.06133	7.94201	8.07387	7.77814	7.46959	7.4398	8.02574	7.56251	1.37862	0.114
10397364	Mfsd7c	9.68111	9.95464	9.96453	9.54341	9.37308	9.2959	9.86676	9.40413	1.37805	0.118
10346298	Coq10b	9.135	9.30983	8.97231	8.64878	8.63378	8.74787	9.13905	8.67681	1.37767	0.0937
10476538	Btbd3	8.46709	8.37995	8.29113	7.89717	7.85334	8.00097	8.37939	7.91716	1.37767	0.0455
10412011	Kif2a	9.13435	8.9712	8.99124	8.63001	8.52276	8.55829	9.03226	8.57036	1.37736	0.0386
10419370	Exoc5	9.49597	9.34144	9.3523	9.00926	8.88987	8.90609	9.39657	8.93507	1.37697	0.0404
10395155	Fam110c	7.86468	7.63842	7.42758	7.22825	7.12705	7.19172	7.64356	7.18234	1.3767	0.139
10574104	Nlrc5	5.99957	6.06276	5.64309	5.6946	5.23052	5.39747	5.90181	5.44086	1.37644	0.253
10544644	Dfna5	3.72883	3.82336	3.60519	3.3843	3.15277	3.23898	3.71913	3.25868	1.37596	0.0782
10582295	Gm17709	9.69029	9.80337	9.68325	9.3393	9.23718	9.21943	9.72564	9.26531	1.37586	0.0331
10340899		7.81942	7.46165	7.59497	7.07932	7.2428	7.17395	7.62535	7.16536	1.37553	0.113
10575750	Bco1	6.47291	6.748	5.90499	5.91401	6.09905	5.73344	6.3753	5.9155	1.37536	0.403
10480275	Nebl	5.11673	5.2776	5.09485	4.59401	4.58085	4.93612	5.16306	4.70366	1.37497	0.14
10365845	Fgd6	8.77662	8.82979	8.76096	8.43828	8.26468	8.28638	8.78912	8.32978	1.37492	0.0369
10371591	Parpbp	5.78996	6.03681	6.03662	5.07682	5.55558	5.85318	5.95447	5.4952	1.37485	0.354
10579954	Gm5354	5.29839	5.48305	5.07236	4.86323	4.8848	4.72825	5.2846	4.82543	1.37476	0.138
10359970	Nos1ap	7.09283	7.09495	7.05357	6.58813	6.62568	6.65019	7.08045	6.62133	1.3747	0.0117
10386604	Shmt1	7.45707	7.56424	7.54113	6.7329	7.25859	7.19376	7.52081	7.06175	1.37465	0.216
10563014	Prmt1	8.08133	8.10631	8.20412	7.42029	7.79778	7.79795	8.13059	7.672	1.37419	0.143
10515378	Hpdl	6.00925	5.80501	6.06347	5.41965	5.54113	5.54337	5.95924	5.50138	1.3735	0.0735
10553413	Prmt3	8.02743	7.97869	7.98531	7.29064	7.60292	7.72431	7.99714	7.53929	1.3735	0.141
10539606	Cct7	9.27827	9.31201	9.31853	8.69063	8.94651	8.89944	9.30294	8.84553	1.37307	0.0607
10526345	Nsun5	6.53517	6.27861	6.43133	5.92369	5.8168	6.13244	6.41503	5.95765	1.37305	0.122
10595000	Tmod3	9.97615	9.81972	9.84043	9.3118	9.43818	9.51556	9.87877	9.42185	1.37261	0.0576
10408243	Hist1h4a	11.9058	12.1301	12.0514	11.421	11.6934	11.6029	12.0291	11.5724	1.37238	0.0955
10475643	Fgf7	5.72101	6.34214	5.87788	5.53562	5.40843	5.62969	5.98034	5.52458	1.37151	0.275
10496592	Gbp2	6.04103	5.56817	5.73101	5.19885	5.46959	5.30457	5.78007	5.32433	1.37148	0.201
10417269		6.72399	6.49221	6.75817	5.99661	6.23118	6.37991	6.65812	6.20257	1.37131	0.161
10469712	Pdss1	7.59259	7.76961	7.53115	6.75747	7.35399	7.41526	7.63112	7.17557	1.3713	0.323
10531208	Cox18	8.857	8.86422	8.62573	8.27248	8.45995	8.24876	8.78232	8.32706	1.37103	0.095
10373407	Esyt1	8.22122	8.28431	8.12679	7.96512	7.5998	7.70233	8.21077	7.75575	1.3708	0.121
10605355	Gm22351	4.42507	4.12081	4.27253	3.60027	3.66831	4.18513	4.2728	3.8179	1.37069	0.29
10595626	Gm23017	7.30193	7.7343	7.42924	6.56822	7.31629	7.21668	7.48849	7.03373	1.37056	0.404
10509941	Rsg1	6.10356	5.93488	5.76286	5.954	5.28073	5.20266	5.93377	5.47913	1.37044	0.389
10399360	Rhob	7.92341	7.94412	8.04215	7.53779	7.55994	7.4489	7.96989	7.51554	1.37016	0.0307
10535413		7.67868	7.99656	7.72635	7.37738	7.35342	7.30832	7.80053	7.34637	1.36998	0.0921
10417504	LOC105242423	6.82852	6.75852	6.59925	6.32648	6.24569	6.25177	6.72876	6.27465	1.36994	0.0528
10430931	Nfam1	5.72288	5.9586	6.20957	5.5364	5.68009	5.31268	5.96369	5.50972	1.3698	0.236
10513818	Stmn1	8.36414	8.57199	8.79061	7.60751	8.41882	8.33978	8.57558	8.12203	1.3694	0.434
10458430	Diaph1	8.56663	8.64221	8.70579	8.12785	8.24242	8.18457	8.63821	8.18495	1.36914	0.0323
10340030		5.60353	5.38412	5.54063	5.29934	4.97644	4.8928	5.50943	5.0562	1.3691	0.164
10340586		10.7309	10.6344	10.16	10.2526	9.76002	10.1533	10.5084	10.0553	1.36901	0.344
10373834	Sec14l4	5.27745	5.30658	5.10614	4.84614	4.87032	4.61581	5.23006	4.77742	1.36854	0.095
10383756	Gm11951	9.72632	9.82098	9.79021	9.18877	9.35916	9.43272	9.77917	9.32689	1.3682	0.0589
10577388	Gm20946	4.96781	4.99355	5.26325	4.59481	4.49486	4.77858	5.07487	4.62275	1.36805	0.137
10508986	Stmn1	8.45673	8.66891	8.88442	7.70173	8.51575	8.43628	8.67002	8.21792	1.36803	0.437
10531261	Rassf6	9.68613	9.53032	9.3148	9.13307	8.96808	9.07444	9.51042	9.05853	1.36783	0.122
10372177	Tmtc2	7.68249	7.38801	7.65428	7.07937	7.17176	7.11806	7.57493	7.12306	1.36781	0.0874
10496715	Znhit6	7.12863	7.23577	7.14287	6.33777	6.79799	7.01616	7.16909	6.71731	1.36773	0.289
10559790	Zim1	5.659	5.48796	5.88803	5.12306	5.22642	5.3302	5.67833	5.22656	1.36772	0.146
10569646	Ccnd1	8.39738	8.5871	8.55759	7.76365	8.17929	8.24409	8.51402	8.06234	1.36763	0.208
10538253	Mpp6	8.24882	8.13878	8.42435	7.89946	7.76691	7.79072	8.27065	7.81903	1.36758	0.0809
10569569	Cttn	10.4398	10.2864	10.3291	10.0259	9.86368	9.81108	10.3518	9.90021	1.36754	0.0612
10416958	Mir17hg	6.02072	5.62148	5.6932	5.09764	5.56954	5.31455	5.77847	5.32724	1.3672	0.252
10551891	Nfkbid	5.7918	5.52967	5.8041	5.14487	5.19701	5.43039	5.70852	5.25742	1.36708	0.136
10476941	Gm10130	6.62094	6.5401	6.39513	6.00641	6.00355	6.19313	6.51873	6.0677	1.36701	0.0791
10388018	Dhx33	7.60557	7.42884	7.58941	7.06298	7.10726	7.10051	7.54127	7.09025	1.36701	0.0376
10379228	Nos2	5.70067	5.77903	6.70168	5.56219	5.51166	5.75448	6.06046	5.60944	1.367	0.499
10601272	Pin4	10.273	10.1673	10.1098	9.7757	9.70122	9.72084	10.1834	9.73259	1.36679	0.0331
10512766	Trim14	9.19732	9.07929	9.01901	8.7658	8.5724	8.60539	9.09854	8.64787	1.36668	0.0619
10514338	Mir31	6.8716	6.16634	6.37102	6.22447	5.89432	5.93886	6.46965	6.01922	1.36645	0.35
10529656	Nsg1	6.29531	6.34569	6.30708	5.99034	5.95673	5.64986	6.31603	5.86565	1.3664	0.107
10357436	Mcm6	8.03952	8.16616	8.37669	7.14802	8.00595	8.07783	8.19413	7.74394	1.36622	0.478
10375485	Gm12181	8.71548	8.85934	8.75263	8.25445	8.3138	8.40865	8.77582	8.32563	1.36621	0.042
10562856	Myh14	10.3113	10.1488	10.3255	9.74748	9.88039	9.8079	10.2619	9.81192	1.366	0.0491
10414065	Anxa8	6.01569	6.43112	6.0551	5.59546	5.74534	5.81147	6.1673	5.71742	1.36593	0.18
10531370	Naaa	9.22196	9.12318	8.97388	8.77183	8.56759	8.63062	9.10634	8.65668	1.36572	0.0836
10587746	Gm6223	11.1331	11.0836	11.0056	10.6289	10.5572	10.6873	11.0741	10.6245	1.36567	0.0333
10529410	Mfsd10	7.68601	7.55565	7.79541	7.17057	7.24405	7.2741	7.67902	7.22957	1.36552	0.0577
10394936	LOC102637839	7.35087	7.64117	7.6639	7.03208	7.12419	7.15195	7.55198	7.10274	1.36532	0.104
10343521		9.93842	10.2266	9.87969	9.58327	9.49545	9.61828	10.0149	9.56567	1.36531	0.115
10573615	Orc6	7.14119	7.28323	7.28631	6.67839	6.68016	7.00466	7.23691	6.78773	1.36526	0.125
10399087	Ncapg2	6.65583	6.64137	6.87045	6.03597	6.41363	6.3712	6.72255	6.2736	1.36505	0.167
10568417	Mcmbp	9.75633	9.63897	9.74916	9.19355	9.27767	9.32681	9.71482	9.26601	1.36491	0.0347
10485580		3.64696	3.98188	4.35143	3.59374	3.5584	3.48185	3.99342	3.54467	1.36486	0.298
10446693	Wdr43	8.84582	9.05836	8.9945	8.31807	8.60708	8.62828	8.96622	8.51781	1.36454	0.125
10485183	Slc35c1	9.69813	9.54313	9.4377	9.23517	9.02491	9.07489	9.55966	9.11166	1.36415	0.0905
10547740	C1s1	4.96592	5.32658	5.82244	4.79152	5.03954	4.94286	5.37165	4.92464	1.36321	0.396
10361246	G0s2	6.64197	6.71747	7.29014	6.32425	6.61222	6.37237	6.88319	6.43628	1.36312	0.334
10358454	Gm15453	12.1319	12.2559	12.2121	11.5509	11.8648	11.8438	12.2	11.7531	1.36302	0.106
10389717		5.81409	5.96543	6.35767	5.79852	5.56151	5.43731	6.04573	5.59911	1.36284	0.275
10444098	Wdr46	9.03801	8.65264	8.55346	8.28617	8.23643	8.38185	8.74804	8.30148	1.36278	0.196
10564978	Blm	6.41708	6.19782	6.40671	5.77253	5.95871	5.95117	6.34053	5.89414	1.36263	0.0841
10602009	Rnf128	11.4831	11.4491	11.5898	11.2034	10.9219	11.0577	11.5073	11.061	1.36256	0.0811
10493086	Hdgf	9.35937	9.31213	9.4095	8.72171	8.98237	9.03807	9.36033	8.91405	1.36253	0.0959
10556113	Gm10156	12.463	12.5763	12.5312	11.8641	12.1819	12.1861	12.5235	12.0774	1.36239	0.113
10534531	Ywhag	9.31592	9.10225	8.85481	8.59924	8.55862	8.77803	9.09099	8.6453	1.36197	0.188
10520483	Ept1	12.108	11.9888	12.0759	11.575	11.6258	11.6353	12.0576	11.612	1.36184	0.0239
10341611		5.33638	5.32269	4.41078	5.00568	4.13417	4.59338	5.02328	4.57774	1.36182	0.581
10364093	Derl3	6.04953	5.7698	6.11733	5.60256	5.51788	5.47993	5.97888	5.53346	1.36172	0.115
10474793	Pak6	6.08408	6.11198	6.08492	5.52682	5.58077	5.83827	6.09366	5.64862	1.36135	0.0882
10396795	Eif2s1	9.67387	9.73991	9.73882	9.14799	9.32235	9.34759	9.71753	9.27264	1.36121	0.0474
10427603	Gm5210	6.71807	6.60391	6.24747	6.26734	5.87598	6.09157	6.52315	6.0783	1.36117	0.253
10523012	Dck	7.1618	7.32938	7.19559	6.59488	6.91706	6.84031	7.22893	6.78408	1.36117	0.111
10437195	Igsf5	11.3521	11.2804	11.2195	10.8597	10.8624	10.7964	11.284	10.8395	1.36086	0.0266
10603573	Sytl5	6.89703	6.38623	6.67583	6.23524	6.1346	6.25586	6.65303	6.20857	1.36081	0.195
10506786	Zcchc11	8.90618	9.15268	9.0115	8.58897	8.56986	8.57836	9.02345	8.57906	1.36074	0.0533
10552284	LOC105247253	10.6679	10.5725	10.5034	10.1671	10.1222	10.1214	10.5813	10.1369	1.36071	0.0313
10387985	Scimp	4.91189	4.94177	4.59728	4.5434	4.14103	4.43443	4.81698	4.37295	1.36039	0.216
10561854	Tbcb	9.40393	9.45659	9.35241	8.90374	9.01131	8.96607	9.40431	8.96037	1.36031	0.0264
10441987	Chd1	8.93675	9.03127	9.01909	8.40346	8.52266	8.72944	8.9957	8.55185	1.36023	0.0938
10567999	2510046G10Rik	5.98761	6.04036	5.83488	5.54152	5.63237	5.35742	5.95428	5.51044	1.36023	0.0972
10522248	Gm6517	10.9221	10.7474	10.8198	10.434	10.2859	10.4391	10.8297	10.3863	1.3598	0.0532
10548030	Cd9	8.17283	7.90877	8.09169	7.50124	7.63486	7.7081	8.05776	7.61473	1.35946	0.0926
10571815	Gpm6a	5.97563	6.32581	6.69145	5.36047	6.13358	6.1702	6.33096	5.88808	1.35931	0.514
10457071	Cyb5a	10.2752	10.2244	10.2092	9.68033	9.80788	9.89325	10.2362	9.79382	1.35888	0.0462
10411156	Scamp1	8.4005	8.48525	8.35537	7.81036	8.01262	8.09102	8.41371	7.97134	1.35883	0.0825
10438592	Liph	10.9983	10.8252	10.9239	10.6597	10.3358	10.4247	10.9158	10.4734	1.35883	0.11
10417070	Ipo5	9.04901	9.05002	9.2013	8.28418	8.80925	8.8808	9.10011	8.65808	1.35852	0.282
10428412	Nudcd1	6.63046	6.57306	6.76487	6.18608	6.10976	6.34645	6.65613	6.2141	1.35852	0.08
10401781	Sptlc2	12.4745	12.3697	12.3309	12.0357	11.8861	11.9281	12.3917	11.95	1.35825	0.0428
10580516	Gm6625	8.22702	8.34357	8.41825	7.59373	8.02682	8.0433	8.32961	7.88795	1.35817	0.207
10601705	Cenpi	5.25141	5.26754	5.17647	4.43433	5.05576	4.88074	5.23181	4.79028	1.35804	0.267
10600082	Nsdhl	9.6073	9.08446	9.20383	8.67483	8.91149	8.98471	9.29853	8.85701	1.35803	0.26
10584435	Vwa5a	9.39313	9.3514	9.05369	8.61749	8.91345	8.94298	9.26607	8.82464	1.35795	0.191
10362129	Vnn3	4.5453	4.70087	5.64556	4.30253	4.63671	4.62891	4.96391	4.52272	1.35773	0.547
10348547	Ube2f	6.99979	7.0059	6.83487	6.59093	6.38168	6.54444	6.94685	6.50568	1.35771	0.0725
10428682	Gm9920	5.18023	5.57115	5.33186	5.10493	4.93281	4.72265	5.36108	4.92013	1.3575	0.21
10554819	Me3	6.32038	6.50497	6.45861	5.7521	6.09087	6.11921	6.42798	5.98739	1.35716	0.152
10424188	Mtbp	6.7712	6.76349	6.80852	6.19168	6.41602	6.41387	6.78107	6.34052	1.35712	0.0593
10579054	Gm9495	4.84143	4.99144	5.11083	4.56863	4.41278	4.64069	4.98123	4.5407	1.3571	0.0999
10499035	Mnd1	3.95203	3.77774	4.32043	3.34324	3.55343	3.8324	4.01673	3.57636	1.35696	0.322
10550980	Lypd3	6.47622	6.479	6.43532	6.18816	6.12882	5.75381	6.46351	6.02359	1.35653	0.165
10437737	Rsl1d1	8.92696	8.81995	8.99765	8.16241	8.66187	8.60075	8.91485	8.47501	1.35645	0.224
10404702	Gcnt2	10.2206	10.0408	9.9758	9.74152	9.56256	9.61532	10.0791	9.6398	1.3559	0.0815
10418410	Prkcd	11.1872	10.945	10.94	10.7123	10.5138	10.5283	11.0241	10.5848	1.35589	0.102
10480760	Traf2	8.44809	8.4255	8.49222	8.09496	7.93782	8.01598	8.45527	8.01625	1.35568	0.0313
10504056	Ubap1	10.8227	10.8522	10.6551	10.2856	10.3576	10.3701	10.7767	10.3378	1.3556	0.049
10419296	Wdhd1	7.00784	6.99584	7.09896	6.42165	6.65904	6.70543	7.03421	6.59538	1.35551	0.086
10405263	Simc1	6.38751	6.35067	6.2589	5.72723	5.90656	6.04717	6.33236	5.89365	1.35539	0.0964
10559784	Olfr1347	6.29516	6.1175	5.79108	5.6489	5.72064	5.51911	6.06792	5.62955	1.35507	0.212
10531193	Adamts3	7.41848	7.33078	7.30814	6.9962	6.92912	6.8175	7.35247	6.91427	1.3549	0.0437
10420877	Esco2	6.03812	6.21121	6.10776	5.34758	5.81396	5.88103	6.11903	5.68086	1.35488	0.246
10549420	Tmtc1	6.06962	6.69387	6.53449	5.72713	6.20761	6.04912	6.43266	5.99462	1.35476	0.363
10495416	Vav3	5.95816	6.19767	6.33943	5.52407	5.82938	5.82821	6.16509	5.72722	1.3546	0.196
10406226	Hnrnpa1l2-ps	5.66164	5.46756	5.47468	4.83728	5.25338	5.19995	5.53463	5.09687	1.3545	0.185
10463402		6.75064	6.58478	6.52503	6.40047	6.03864	6.10902	6.62015	6.18271	1.3542	0.152
10338718		5.95265	5.86145	5.64611	5.43222	5.31852	5.39722	5.82007	5.38265	1.35417	0.0913
10457409	Usp14	8.47107	8.42393	8.28827	7.97353	7.90586	7.99178	8.39442	7.95706	1.35413	0.0421
10573939	Lpcat2	6.93506	6.92068	7.16046	6.54383	6.62672	6.53367	7.0054	6.56807	1.35409	0.0711
10534718	Trip6	6.52509	6.9816	6.58639	6.3635	6.33247	6.08559	6.69769	6.26052	1.35395	0.231
10428763	Atad2	7.21395	7.07378	7.31582	6.48872	6.8067	6.99702	7.20118	6.76415	1.35382	0.223
10523547	Agpat9	10.2873	10.1687	10.2803	9.80112	9.77477	9.85008	10.2454	9.80866	1.35356	0.0274
10419034	2610528A11Rik	6.66736	6.53435	6.57284	6.21069	6.05865	6.19502	6.59152	6.15479	1.35353	0.0443
10379736	Wfdc21	5.6992	6.03634	6.21027	5.71017	5.39768	5.52808	5.98193	5.54531	1.35343	0.247
10584710	H2afx	7.87519	7.92429	8.05053	7.32656	7.70178	7.5119	7.95	7.51342	1.3534	0.134
10376899	Trim16	7.90392	7.66659	7.74701	7.35025	7.29022	7.3697	7.77251	7.33672	1.35265	0.0579
10545958	Anxa4	12.7805	12.6905	12.7407	12.4146	12.2369	12.2546	12.7372	12.302	1.35208	0.0443
10338374		6.9416	6.80192	6.40016	6.3119	6.3025	6.22376	6.71456	6.27939	1.35207	0.226
10389865	Nme1	9.05212	9.1083	9.22953	8.61953	8.74652	8.71934	9.12998	8.69513	1.35177	0.0473
10423599	Matn2	6.65885	6.48911	6.49064	5.81753	6.31197	6.20502	6.5462	6.11151	1.35162	0.218
10544971	Lsm5	6.51063	6.44704	6.36039	5.76909	6.04417	6.20187	6.43936	6.00504	1.35127	0.163
10444056	Daxx	8.14204	8.36276	8.1097	7.74969	7.75349	7.80914	8.20483	7.77077	1.35103	0.0702
10564818	Anpep	13.2922	13.0892	12.8673	12.4439	12.7489	12.7542	13.0829	12.649	1.35085	0.217
10434668	Gm5809	9.50193	9.22692	9.53514	8.73053	9.11256	9.11999	9.42133	8.98769	1.35064	0.221
10417798	Kcnk5	9.16208	8.95147	8.85818	8.68886	8.50948	8.4725	8.99057	8.55695	1.35062	0.12
10450605	Tubb5	10.3764	10.3982	10.3993	9.70366	10.0761	10.0936	10.3913	9.9578	1.35054	0.15
10511808	4930528A17Rik	5.0951	5.19599	5.30231	4.61401	4.94172	4.73718	5.1978	4.7643	1.35051	0.122
10386965	Arhgap44	7.88976	7.92239	7.74873	7.63221	7.28073	7.34765	7.85363	7.4202	1.35044	0.136
10458767	Trim36	5.31167	5.6881	5.30594	4.94053	5.14163	4.92345	5.43523	5.00187	1.35038	0.186
10434645	Senp2	8.93935	9.00459	8.87515	8.59936	8.38606	8.53369	8.9397	8.50637	1.35034	0.0579
10356403	Kcnj13	5.38407	5.30583	5.2099	4.85006	5.02451	4.72557	5.29994	4.86671	1.35025	0.0983
10499095	Fam160a1	7.14487	7.01414	6.9642	6.75445	6.61316	6.45616	7.04107	6.60792	1.35017	0.101
10605831	Las1l	8.70837	8.59354	8.42204	8.02298	8.20362	8.19919	8.57465	8.14193	1.34978	0.102
10601385	Tlr13	6.49533	6.17827	6.48097	5.95807	5.78702	6.11135	6.38486	5.95215	1.34977	0.176
10476104	Nop56	4.85466	5.29702	4.76768	4.63284	4.35195	4.63656	4.97312	4.54045	1.34973	0.278
10439138	Kalrn	6.15296	6.17228	6.16705	5.90782	5.66972	5.61709	6.1641	5.73154	1.34962	0.0823
10573217	Ddx39	7.98515	7.74622	7.84813	7.21925	7.48986	7.57286	7.85983	7.42732	1.34958	0.151
10417734	Nr1d2	7.15148	7.29795	7.14679	6.78553	6.80815	6.70537	7.19874	6.76635	1.34947	0.0406
10602372	Alas2	6.43048	7.41226	8.00273	6.74743	6.84666	6.95427	7.28182	6.84945	1.34944	0.648
10558248	Bub3	9.62187	9.69687	9.49447	8.92935	9.25849	9.32908	9.6044	9.17231	1.34919	0.17
10375497	Gnb2l1	6.1867	5.94506	5.98665	5.39336	5.63875	5.7902	6.03947	5.60744	1.34913	0.172
10506415	Oma1	8.03375	7.90183	7.77439	7.38531	7.47024	7.56026	7.90332	7.47194	1.34853	0.0837
10417319	Gm16440	5.32721	5.29984	5.16119	4.833	4.83834	4.82277	5.26275	4.83137	1.34852	0.034
10412495	Gm2956	7.13825	7.22349	7.07374	6.60555	6.77351	6.76291	7.14516	6.71399	1.34833	0.0533
10415700	Mtmr6	9.05133	8.98075	8.9412	8.50932	8.51938	8.6513	8.99109	8.56	1.34826	0.0382
10590306	Entpd3	5.14344	5.20483	5.11764	5.01448	4.93489	4.2243	5.1553	4.72455	1.34794	0.403
10489878	Ptgis	6.41402	6.6951	6.53618	6.24805	6.05042	6.05472	6.54843	6.11773	1.34789	0.107
10560983	Dedd2	7.98803	7.85283	7.77091	7.53879	7.37934	7.40197	7.87059	7.44003	1.34775	0.0695
10425053	Ncf4	6.55324	6.49695	6.93608	6.33024	6.3604	6.00405	6.66209	6.23156	1.34773	0.26
10452639	Myl12b	12.5399	12.459	12.5075	12.081	12.0716	12.0624	12.5022	12.0717	1.34767	0.0135
10473965	Arhgap1	10.0818	9.91324	9.88593	9.7828	9.42568	9.38146	9.96034	9.52998	1.34757	0.181
10419198	Ero1l	12.097	11.9049	11.6786	11.5434	11.4348	11.4115	11.8935	11.4632	1.3475	0.152
10459405	Nars	10.9984	10.9772	11.0229	10.5273	10.5588	10.6224	10.9995	10.5695	1.34725	0.018
10362581	Tube1	5.44416	5.27989	5.14963	4.74683	4.84552	4.99164	5.29123	4.86133	1.34714	0.12
10397541		8.09951	8.20655	8.1104	7.75362	7.64898	7.7242	8.13882	7.70893	1.34712	0.0299
10493850	Sprr2a1	14.3592	14.225	14.2539	13.9192	13.8183	13.8111	14.2794	13.8496	1.34707	0.0363
10466130	Ms4a8a	12.0542	11.8041	11.7492	11.5757	11.375	11.3675	11.8692	11.4394	1.34703	0.13
10503315	Rad54b	5.49948	5.70389	5.95676	5.28984	5.32032	5.26155	5.72004	5.29057	1.34674	0.165
10495111	Wdr77	8.15406	8.14779	8.19889	7.72314	7.75565	7.73396	8.16692	7.73758	1.34661	0.0129
10410931	Vcan	5.34609	5.80209	5.88091	5.07333	5.24886	5.42025	5.67636	5.24748	1.34619	0.293
10361698	Zc3h12d	6.7842	6.63734	6.70467	6.11501	6.31675	6.4099	6.70874	6.28055	1.34554	0.095
10594186	Gm7613	6.03655	6.63139	6.41177	6.10253	5.59308	6.09985	6.3599	5.93182	1.34544	0.388
10395529		5.16209	5.01864	4.95946	4.57778	4.73353	4.54544	5.04673	4.61892	1.34519	0.0742
10419711		11.0434	11.1531	11.0599	10.4129	10.7384	10.8217	11.0854	10.6577	1.34514	0.158
10515425	Rps8	4.8383	5.2161	4.91801	4.11253	4.73004	4.84754	4.9908	4.56337	1.34484	0.411
10339471		9.59654	9.58273	9.57507	8.87909	9.25771	9.33585	9.58478	9.15755	1.34465	0.184
10341737		6.04448	5.91589	5.88941	5.48784	5.59605	5.48436	5.94993	5.52275	1.3446	0.0434
10344952	Rdh10	9.48841	9.50824	9.34234	8.97452	9.03014	9.05333	9.44633	9.01933	1.34443	0.0401
10422227	Spry2	6.5288	6.71548	6.6102	6.2351	6.20708	6.13159	6.61816	6.19126	1.34434	0.0458
10544629	Tra2a	8.75962	9.00225	8.83162	8.24416	8.48613	8.58258	8.8645	8.43762	1.34431	0.147
10521667	Bst1	11.9314	12.1921	12.2565	11.7188	11.721	11.6604	12.1266	11.7001	1.34404	0.103
10344723	Rrs1	6.2415	6.26368	6.35297	5.86957	5.85031	5.85913	6.28605	5.85967	1.34386	0.0217
10507699	Scmh1	8.1495	7.68632	7.65509	7.58845	7.34819	7.27528	7.8303	7.40398	1.34381	0.277
10441244	Fam3b	8.70798	8.7991	8.67449	8.44957	8.23383	8.21931	8.72719	8.30091	1.34377	0.0742
10593205	Rexo2	7.57705	7.84471	7.68517	7.28393	7.3186	7.2258	7.70231	7.27611	1.34369	0.0733
10361869	Nhsl1	10.4198	10.254	10.2897	9.94112	9.88171	9.86219	10.3212	9.89501	1.34364	0.0388
10532744	Selplg	5.87691	5.98289	6.58135	5.72963	5.67887	5.75421	6.14705	5.7209	1.34364	0.349
10434313	Yeats2	8.15588	7.89029	7.83538	7.45432	7.53547	7.61332	7.96051	7.53437	1.34364	0.118
10408531	Gmds	9.87186	9.69148	9.75491	9.39452	9.307	9.33908	9.77275	9.34687	1.3434	0.0419
10542321	Ddx47	8.47361	8.1641	8.15962	7.88655	7.8352	7.79818	8.26578	7.83997	1.34332	0.115
10541729	Cdca3	7.74786	7.64223	7.82409	7.00749	7.50045	7.42995	7.73806	7.31263	1.34297	0.23
10458680	Eif3j2	9.11141	9.10554	9.1187	8.59077	8.64305	8.82674	9.11188	8.68685	1.3426	0.0576
10434778	Rtp4	10.2862	10.3648	10.106	9.77712	9.87045	9.83448	10.2523	9.82735	1.34257	0.0719
10411774		6.42548	5.99497	5.77716	5.62898	5.21063	6.08388	6.06587	5.64116	1.3423	0.506
10523647	Aff1	10.121	10.241	10.0241	9.83478	9.65303	9.6242	10.1287	9.70401	1.34229	0.0864
10358091	Nav1	6.78748	6.85088	7.01951	6.14812	6.72982	6.5059	6.88596	6.46128	1.34227	0.273
10509063	Il22ra1	12.0548	11.6337	11.7651	11.4651	11.3485	11.366	11.8178	11.3932	1.34227	0.161
10503650	Prdx6-ps2	7.19892	7.07224	6.69268	6.31993	6.64981	6.72053	6.98795	6.56342	1.34213	0.3
10389238	Dusp14	9.95298	10.1734	9.61088	9.35472	9.53392	9.57626	9.91243	9.4883	1.34176	0.262
10473509	Olfr1094	3.69719	3.43266	3.66662	3.03556	3.27151	3.2172	3.59882	3.17476	1.3417	0.121
10437516	Ppl	6.82847	7.00962	6.73364	6.33413	6.50593	6.46017	6.85724	6.43341	1.34149	0.095
10346260	Osgepl1	7.19957	7.16526	7.31646	6.67356	6.87538	6.86091	7.2271	6.80329	1.34147	0.0696
10437174	Wrb	6.77945	6.91861	7.06431	6.43965	6.55291	6.49921	6.92079	6.49725	1.34121	0.0835
10352792	Gm32460	5.92703	6.00439	6.0713	5.42903	5.70184	5.6013	6.00091	5.57739	1.34119	0.0853
10578690	Neil3	6.39088	6.52306	6.37475	5.79863	6.01852	6.20149	6.42957	6.00621	1.34104	0.153
10379006	Dhrs13	5.61994	5.68732	5.7131	5.05829	5.37032	5.32216	5.67345	5.25026	1.34089	0.104
10516246	Cdca8	7.07787	7.07145	7.14901	6.41137	6.7561	6.86233	7.09944	6.6766	1.34057	0.18
10397536		4.87802	4.9777	4.85027	4.43547	4.52965	4.47241	4.902	4.47918	1.34054	0.0314
10405894	Ptdss1	10.2065	10.1293	10.2988	9.86595	9.73348	9.76694	10.2116	9.78879	1.34049	0.0473
10456579	Mex3c	10.8572	10.9799	10.6247	10.3291	10.4841	10.3803	10.8206	10.3978	1.34049	0.129
10427718	Brix1	8.87152	8.83024	8.90728	8.15315	8.6339	8.5542	8.86968	8.44708	1.34034	0.207
10552311	Gm15470	8.41029	8.43721	8.40705	8.01061	7.8621	8.1141	8.41818	7.9956	1.34032	0.0609
10403584	Nid1	8.8741	8.64363	8.79429	8.33729	8.4261	8.28168	8.77067	8.34836	1.34008	0.0702
10393431	Tk1	7.53672	7.67477	7.80519	6.89536	7.53231	7.32239	7.67222	7.25002	1.33997	0.318
10425364	Atf4	8.39501	8.50771	8.26275	7.79157	8.0202	8.08737	8.38849	7.96638	1.33988	0.13
[truncated: 28,178 more rows]
