# Supplementary material for: TRPM7 is the central gatekeeper of intestinal mineral absorption essential for postnatal survival
Source: Proc Natl Acad Sci U S A. 2019 Feb 15;116(10):4706–15. doi: 10.1073/pnas.1810633116 (PMC6410795; doi:10.1073/pnas.1810633116)
Supplement: Supplementary File [file pnas.1810633116.sd02.xls]

## Sheet: Affected genes
Expr Fold Change	Expr Intensity (KO)	Expr Intensity (Control)	Affimetrix ID	Symbol	Entrez Gene Name	Location	Type
49.69	3316.38	66.741	10429555	2010109I03Rik	RIKEN cDNA 2010109I03 gene	Plasma Membrane	other
31.472	2764.46	87.838	10537146	AKR1B10	aldo-keto reductase family 1 member B10	Cytoplasm	enzyme
15.263	1869.13	122.462	10429534	GML	glycosylphosphatidylinositol anchored molecule like	Plasma Membrane	other
14.933	1420.95	95.154	10404439	Serpinb9b	serine (or cysteine) peptidase inhibitor. clade B. member 9b	Cytoplasm	other
14.558	4154.27	285.358	10474450	SLC5A12	solute carrier family 5 member 12	Cytoplasm	transporter
12.815	699.881	54.614	10481627	LCN2	lipocalin 2	Extracellular Space	transporter
9.949	4503.86	452.68	10587266	GCLC	glutamate-cysteine ligase catalytic subunit	Cytoplasm	enzyme
9.779	569.819	58.271	10523175	EREG	epiregulin	Extracellular Space	growth factor
8.602	2121.26	246.587	10401109	GPX2	glutathione peroxidase 2	Cytoplasm	enzyme
8.556	1224.22	143.077	10496727	DDAH1	dimethylarginine dimethylaminohydrolase 1	Cytoplasm	enzyme
8.51	2668.4	313.571	10542335	GPRC5A	G protein-coupled receptor class C group 5 member A	Plasma Membrane	G-protein coupled receptor
8.439	818.202	96.949	10550906	PLAUR	plasminogen activator. urokinase receptor	Plasma Membrane	transmembrane receptor
8.411	2385.29	283.587	10462618	IFIT3	interferon induced protein with tetratricopeptide repeats 3	Cytoplasm	other
8.314	2409.27	289.775	10362511	Gstm3	glutathione S-transferase. mu 3	Cytoplasm	enzyme
7.946	620.11	78.045	10367041	RDH16	retinol dehydrogenase 16 (all-trans)	Cytoplasm	enzyme
7.891	156.371	19.817	10498653	SPTSSB	serine palmitoyltransferase small subunit B	Cytoplasm	enzyme
7.681	1374.51	178.949	10501229	GSTM5	glutathione S-transferase mu 5	Cytoplasm	enzyme
7.56	6884.62	910.616	10534684	Muc3	mucin 3. intestinal	Plasma Membrane	other
7.268	911.39	125.4	10358787	LAMC2	laminin subunit gamma 2	Extracellular Space	other
6.7	4717.04	704.024	10519527	ABCB1	ATP binding cassette subfamily B member 1	Plasma Membrane	transporter
6.645	793.66	119.435	10449452	FKBP5	FK506 binding protein 5	Nucleus	enzyme
6.563	872.575	132.961	10404359	MBOAT1	membrane bound O-acyltransferase domain containing 1	Cytoplasm	enzyme
6.332	645.287	101.914	10581538	NQO1	NAD(P)H quinone dehydrogenase 1	Cytoplasm	enzyme
6.188	1495.98	241.75	10438358	SEPT5	septin 5	Cytoplasm	enzyme
6.17	271.395	43.986	10537169	Akr1b7	aldo-keto reductase family 1. member B7	Cytoplasm	enzyme
6.003	348.879	58.115	10466521	GCNT1	glucosaminyl (N-acetyl) transferase 1. core 2	Cytoplasm	enzyme
5.946	667.449	112.246	10478326	SGK2	SGK2. serine/threonine kinase 2	Cytoplasm	kinase
5.353	7294.39	1362.7	10492174	TM4SF4	transmembrane 4 L six family member 4	Plasma Membrane	other
5.273	630.837	119.632	10345065	GSTA3	glutathione S-transferase alpha 3	Cytoplasm	enzyme
5.21	631.093	121.132	10508465	MARCKSL1	MARCKS like 1	Cytoplasm	other
5.155	825.899	160.22	10397346	FOS	Fos proto-oncogene. AP-1 transcription factor subunit	Nucleus	transcription regulator
5.125	1370.5	267.417	10362138	VNN1	vanin 1	Plasma Membrane	enzyme
5.118	951.916	186.004	10426479	ANO6	anoctamin 6	Plasma Membrane	ion channel
5.005	394.41	78.798	10497590	MECOM	MDS1 and EVI1 complex locus	Nucleus	transcription regulator
4.828	927.534	192.11	10394990	MBOAT2	membrane bound O-acyltransferase domain containing 2	Cytoplasm	enzyme
4.762	404.253	84.887	10466606	ANXA1	annexin A1	Plasma Membrane	enzyme
4.639	1202.32	259.17	10599463	XPNPEP2	X-prolyl aminopeptidase 2	Plasma Membrane	peptidase
4.594	856.837	186.506	10366346	PHLDA1	pleckstrin homology like domain family A member 1	Cytoplasm	other
4.586	1223.97	266.898	10512129	B4GALT1	beta-1.4-galactosyltransferase 1	Cytoplasm	enzyme
4.563	1561.69	342.282	10491952	MGST2	microsomal glutathione S-transferase 2	Cytoplasm	enzyme
4.525	1182.51	261.337	10378793	TMIGD1	transmembrane and immunoglobulin domain containing 1	Other	other
4.515	1095.33	242.617	10441313	C2CD2	C2 calcium dependent domain containing 2	Cytoplasm	other
4.514	181.394	40.188	10352097	C1orf100	chromosome 1 open reading frame 100	Other	other
4.388	266.51	60.74	10462442	IL33	interleukin 33	Extracellular Space	cytokine
4.371	362.066	82.83	10417544	ACOX2	acyl-CoA oxidase 2	Cytoplasm	enzyme
4.232	719.146	169.934	10424400	MYC	MYC proto-oncogene. bHLH transcription factor	Nucleus	transcription regulator
4.128	526.283	127.479	10450038	ANGPTL4	angiopoietin like 4	Extracellular Space	other
3.946	1884.6	477.568	10543895	Slc23a4	solute carrier family 23 member 4	Other	other
3.946	863.481	218.846	10388834	SLC13A2	solute carrier family 13 member 2	Plasma Membrane	transporter
3.883	2079.37	535.522	10541307	USP18	ubiquitin specific peptidase 18	Cytoplasm	peptidase
3.813	766.269	200.985	10477052	SLC52A3	solute carrier family 52 member 3	Plasma Membrane	transporter
3.811	1162.7	305.1	10435733	IGSF11	immunoglobulin superfamily member 11	Plasma Membrane	other
3.775	247.685	65.62	10529979	PPARGC1A	PPARG coactivator 1 alpha	Nucleus	transcription regulator
3.718	908.401	244.353	10360806	CAPN2	calpain 2	Cytoplasm	peptidase
3.628	4330.17	1193.58	10404422	Serpinb6b	serine (or cysteine) peptidase inhibitor. clade B. member 6b	Other	other
3.622	1060.19	292.749	10522368	NIPAL1	NIPA like domain containing 1	Other	other
3.604	5257.45	1458.64	10414360	LGALS3	galectin 3	Extracellular Space	other
3.595	4021.96	1118.87	10531034	UGT2B10	UDP glucuronosyltransferase family 2 member B10	Cytoplasm	enzyme
3.56	93.059	26.139	10560358	Psg18 (includes others)	pregnancy specific glycoprotein 18	Extracellular Space	other
3.516	464.306	132.072	10384423	COBL	cordon-bleu WH2 repeat protein	Plasma Membrane	other
3.507	191.737	54.668	10399365	Slc7a15	solute carrier family 7 (cationic amino acid transporter. y+ system). member 15	Other	transporter
3.475	2283.73	657.157	10366446	TSPAN8	tetraspanin 8	Plasma Membrane	other
3.471	1246.89	359.27	10572635	SFN	stratifin	Cytoplasm	other
3.46	2273.96	657.276	10495405	SLC25A24	solute carrier family 25 member 24	Cytoplasm	transporter
3.428	376.785	109.922	10485405	CD44	CD44 molecule (Indian blood group)	Plasma Membrane	other
3.393	524.2	154.501	10345855	SLC9A2	solute carrier family 9 member A2	Plasma Membrane	transporter
3.381	188.309	55.695	10507817	Bmp8b	bone morphogenetic protein 8b	Extracellular Space	cytokine
3.365	881.892	262.062	10601161	GJB1	gap junction protein beta 1	Plasma Membrane	transporter
3.306	188.854	57.131	10466410	PSAT1	phosphoserine aminotransferase 1	Cytoplasm	enzyme
3.283	287.784	87.663	10439955	NXPE3	neurexophilin and PC-esterase domain family member 3	Other	other
3.279	862.725	263.069	10584827	MPZL2	myelin protein zero like 2	Plasma Membrane	other
3.258	486.966	149.475	10567316	TMC7	transmembrane channel like 7	Other	other
3.252	926.353	284.841	10590365	VIPR1	vasoactive intestinal peptide receptor 1	Plasma Membrane	G-protein coupled receptor
3.248	7878.9	2426.05	10542355	EMP1	epithelial membrane protein 1	Plasma Membrane	other
3.224	986.514	306.037	10449284	DUSP1	dual specificity phosphatase 1	Nucleus	phosphatase
3.221	2370.64	735.889	10578916	MSMO1	methylsterol monooxygenase 1	Cytoplasm	enzyme
3.208	2260.58	704.735	10571274	GSR	glutathione-disulfide reductase	Cytoplasm	enzyme
3.183	561.661	176.478	10513544	ZFP37	ZFP37 zinc finger protein	Nucleus	transcription regulator
3.181	152.8	48.04	10570855	PLAT	plasminogen activator. tissue type	Extracellular Space	peptidase
3.167	670.647	211.755	10427052	KRT7	keratin 7	Cytoplasm	other
3.162	210.79	66.654	10345752	IL1R2	interleukin 1 receptor type 2	Plasma Membrane	transmembrane receptor
3.154	533.483	169.15	10519983	FGL2	fibrinogen like 2	Extracellular Space	peptidase
3.145	486.695	154.746	10515399	PLK3	polo like kinase 3	Nucleus	kinase
3.097	359.113	115.942	10422608	OXCT1	3-oxoacid CoA-transferase 1	Cytoplasm	enzyme
3.001	419.143	139.682	10502655	CYR61	cysteine rich angiogenic inducer 61	Extracellular Space	other
2.994	2468.15	824.439	10403352	KLF6	Kruppel like factor 6	Nucleus	transcription regulator
2.976	265.052	89.069	10454782	EGR1	early growth response 1	Nucleus	transcription regulator
2.964	89.366	30.154	10559177	B130016D09Rik	RIKEN cDNA B130016D09 cDNA	Other	other
2.905	483.887	166.574	10467258	MYOF	myoferlin	Nucleus	other
2.894	7621.62	2633.84	10530201	UGDH	UDP-glucose 6-dehydrogenase	Nucleus	enzyme
2.859	2973.42	1039.94	10543017	PDK4	pyruvate dehydrogenase kinase 4	Cytoplasm	kinase
2.858	2723.04	952.704	10544133	PARP12	poly(ADP-ribose) polymerase family member 12	Nucleus	other
2.835	3379.5	1192.15	10419082	FAM213A	family with sequence similarity 213 member A	Extracellular Space	other
2.828	1292.02	456.798	10439276	FAM162A	family with sequence similarity 162 member A	Cytoplasm	other
2.824	901.829	319.377	10458340	HBEGF	heparin binding EGF like growth factor	Extracellular Space	growth factor
2.811	4999.69	1778.35	10355214	IDH1	isocitrate dehydrogenase (NADP(+)) 1. cytosolic	Cytoplasm	enzyme
2.804	122.935	43.838	10531610	RASGEF1B	RasGEF domain family member 1B	Other	other
2.796	572.437	204.747	10523021	SLC4A4	solute carrier family 4 member 4	Plasma Membrane	transporter
2.795	259.242	92.762	10603896	KLHL13	kelch like family member 13	Other	other
2.774	434.592	156.676	10539135	CAPG	capping actin protein. gelsolin like	Nucleus	other
2.769	81.571	29.456	10399202	MACC1	MACC1. MET transcriptional regulator	Nucleus	other
2.769	1690.63	610.587	10406564	ACOT12	acyl-CoA thioesterase 12	Cytoplasm	enzyme
2.763	647.253	234.248	10536563	CFTR	cystic fibrosis transmembrane conductance regulator	Plasma Membrane	ion channel
2.744	512.368	186.739	10428998	ASAP1	ArfGAP with SH3 domain. ankyrin repeat and PH domain 1	Plasma Membrane	other
2.72	171.382	63.006	10462281	VLDLR	very low density lipoprotein receptor	Plasma Membrane	transporter
2.715	1045.58	385.134	10597518	TGFBR2	transforming growth factor beta receptor 2	Plasma Membrane	kinase
2.709	420.698	155.295	10421810	RGCC	regulator of cell cycle	Cytoplasm	other
2.707	491.668	181.612	10475532	SQOR	sulfide quinone oxidoreductase	Cytoplasm	enzyme
2.705	1354.48	500.69	10356082	PLSCR1	phospholipid scramblase 1	Plasma Membrane	enzyme
2.697	3059.54	1134.6	10400095	IFRD1	interferon related developmental regulator 1	Nucleus	other
2.693	142.02	52.745	10469151	ITIH5	inter-alpha-trypsin inhibitor heavy chain family member 5	Other	other
2.692	1591.81	591.322	10413542	TKT	transketolase	Cytoplasm	enzyme
2.674	239.991	89.737	10492860	HIGD1A	HIG1 hypoxia inducible domain family member 1A	Cytoplasm	other
2.663	281.724	105.803	10607658	REPS2	RALBP1 associated Eps domain containing 2	Cytoplasm	other
2.658	585.933	220.434	10382328	SOX9	SRY-box 9	Nucleus	transcription regulator
2.628	118.506	45.097	10385893	SLC22A4	solute carrier family 22 member 4	Plasma Membrane	transporter
2.591	396.297	152.943	10548573	STYK1	serine/threonine/tyrosine kinase 1	Cytoplasm	kinase
2.582	7589.06	2938.71	10390850	KRT20	keratin 20	Cytoplasm	other
2.566	553.059	215.495	10553403	HTATIP2	HIV-1 Tat interactive protein 2	Nucleus	transcription regulator
2.563	471.617	183.992	10461369	AHNAK	AHNAK nucleoprotein	Nucleus	other
2.557	247.03	96.625	10485624	PRRG4	proline rich and Gla domain 4	Plasma Membrane	other
2.551	915.524	358.932	10360522	ADSS	adenylosuccinate synthase	Cytoplasm	enzyme
2.549	703.162	275.859	10574350	MMP15	matrix metallopeptidase 15	Extracellular Space	peptidase
2.542	367.118	144.4	10576911	EFNB2	ephrin B2	Plasma Membrane	kinase
2.533	334.354	131.988	10426891	METTL7A	methyltransferase like 7A	Cytoplasm	other
2.526	1091.87	432.325	10606495	POF1B	premature ovarian failure. 1B	Plasma Membrane	other
2.52	574.057	227.766	10497520	ECT2	epithelial cell transforming 2	Cytoplasm	other
2.505	397.379	158.651	10499394	LMNA	lamin A/C	Nucleus	other
2.501	43.396	17.351	10606868	Bex1	brain expressed X-linked 1	Other	other
2.499	320.282	128.177	10366457	PTPRR	protein tyrosine phosphatase. receptor type R	Plasma Membrane	phosphatase
2.499	41.317	16.536	10359280	PAPPA2	pappalysin 2	Extracellular Space	peptidase
2.495	722.548	289.602	10438530	CLCN2	chloride voltage-gated channel 2	Plasma Membrane	ion channel
2.475	551.317	222.735	10594840	MYZAP	myocardial zonula adherens protein	Plasma Membrane	other
2.475	330.362	133.48	10538459	AQP1	aquaporin 1 (Colton blood group)	Plasma Membrane	transporter
2.472	736.583	297.964	10354588	STK17B	serine/threonine kinase 17b	Nucleus	kinase
2.456	282.973	115.195	10390860	KRT23	keratin 23	Cytoplasm	other
2.453	1598.02	651.556	10408616	SLC22A23	solute carrier family 22 member 23	Other	transporter
2.442	1691.59	692.653	10354649	PGAP1	post-GPI attachment to proteins 1	Cytoplasm	enzyme
2.442	1774.69	726.735	10366043	DUSP6	dual specificity phosphatase 6	Cytoplasm	phosphatase
2.419	563.436	232.944	10476395	BMP2	bone morphogenetic protein 2	Extracellular Space	growth factor
2.418	369.939	152.994	10471525	PTRH1	peptidyl-tRNA hydrolase 1 homolog	Cytoplasm	enzyme
2.417	1320.25	546.284	10409767	GOLM1	golgi membrane protein 1	Cytoplasm	other
2.409	856.504	355.563	10477022	SDCBP2	syndecan binding protein 2	Cytoplasm	other
2.401	244.958	102.024	10439710	PHLDB2	pleckstrin homology like domain family B member 2	Cytoplasm	other
2.4	2860.01	1191.9	10506571	DHCR24	24-dehydrocholesterol reductase	Cytoplasm	enzyme
2.395	379.485	158.478	10450374	D17H6S56E-5	DNA segment. Chr 17. human D6S56E 5	Other	other
2.392	256.754	107.353	10500204	ECM1	extracellular matrix protein 1	Extracellular Space	transporter
2.385	332.035	139.199	10413419	ARHGEF3	Rho guanine nucleotide exchange factor 3	Cytoplasm	other
2.379	1101.65	463.129	10400405	NFKBIA	NFKB inhibitor alpha	Cytoplasm	transcription regulator
2.369	449.138	189.613	10386683	SLC47A1	solute carrier family 47 member 1	Plasma Membrane	transporter
2.368	978.633	413.195	10345203	PAOX	polyamine oxidase	Cytoplasm	enzyme
2.364	5711.06	2415.98	10475487	SLC28A2	solute carrier family 28 member 2	Plasma Membrane	transporter
2.36	130.772	55.41	10460585	FOSL1	FOS like 1. AP-1 transcription factor subunit	Nucleus	transcription regulator
2.359	251.602	106.635	10565292	ARNT2	aryl hydrocarbon receptor nuclear translocator 2	Nucleus	transcription regulator
2.344	1808.43	771.639	10406676	LHFPL2	lipoma HMGIC fusion partner-like 2	Other	enzyme
2.335	204.043	87.387	10359480	DNM3	dynamin 3	Cytoplasm	enzyme
2.334	5294.75	2268.43	10534945	CYP3A7	cytochrome P450 family 3 subfamily A member 7	Cytoplasm	enzyme
2.331	172.611	74.035	10593225	ZBTB16	zinc finger and BTB domain containing 16	Nucleus	transcription regulator
2.328	321.742	138.197	10389590	GDPD1	glycerophosphodiester phosphodiesterase domain containing 1	Other	enzyme
2.326	566.844	243.749	10563377	SULT2B1	sulfotransferase family 2B member 1	Cytoplasm	enzyme
2.32	379.986	163.772	10482762	IDI1	isopentenyl-diphosphate delta isomerase 1	Cytoplasm	enzyme
2.317	2721.59	1174.54	10401454	ENTPD5	ectonucleoside triphosphate diphosphohydrolase 5	Cytoplasm	enzyme
2.317	319.58	137.956	10369388	UNC5B	unc-5 netrin receptor B	Plasma Membrane	transmembrane receptor
2.312	3468.3	1499.85	10518570	PGD	phosphogluconate dehydrogenase	Cytoplasm	enzyme
2.31	280.82	121.569	10394978	RRM2	ribonucleotide reductase regulatory subunit M2	Nucleus	enzyme
2.301	973.882	423.253	10399465	FAM84A	family with sequence similarity 84 member A	Other	other
2.293	297.146	129.574	10469609	Gm13375	predicted gene 13375	Other	other
2.275	2550.35	1121.03	10537509	MGAM	maltase-glucoamylase	Plasma Membrane	enzyme
2.247	2488.49	1107.66	10571984	DDX60	DExD/H-box helicase 60	Cytoplasm	enzyme
2.245	474.623	211.459	10530130	RELL1	RELT like 1	Plasma Membrane	other
2.244	2802.33	1248.82	10355567	TMBIM1	transmembrane BAX inhibitor motif containing 1	Cytoplasm	other
2.243	343.981	153.333	10584835	MPZL3	myelin protein zero like 3	Other	other
2.243	333.33	148.611	10476301	SMOX	spermine oxidase	Cytoplasm	enzyme
2.243	380.544	169.672	10388488	RFLNB	refilin B	Other	other
2.234	1952.41	873.76	10446656	LPIN2	lipin 2	Nucleus	phosphatase
2.226	65.085	29.24	10531051	UGT2B7	UDP glucuronosyltransferase family 2 member B7	Cytoplasm	enzyme
2.226	212.791	95.604	10368647	DSE	dermatan sulfate epimerase	Cytoplasm	enzyme
2.218	1736.55	783.101	10471655	GSN	gelsolin	Extracellular Space	other
2.216	270.562	122.106	10528090	RUNDC3B	RUN domain containing 3B	Other	other
2.212	1795.33	811.814	10362073	SGK1	serum/glucocorticoid regulated kinase 1	Cytoplasm	kinase
2.211	2065.16	934.147	10522009	PGM2	phosphoglucomutase 2	Cytoplasm	enzyme
2.207	104.097	47.17	10433735	ABCC1	ATP binding cassette subfamily C member 1	Plasma Membrane	transporter
2.206	1392.22	631.041	10365260	TXNRD1	thioredoxin reductase 1	Cytoplasm	enzyme
2.198	2070.54	941.882	10477061	SRXN1	sulfiredoxin 1	Cytoplasm	enzyme
2.192	1784.9	814.259	10457733	B4GALT6	beta-1.4-galactosyltransferase 6	Cytoplasm	enzyme
2.187	648.68	296.54	10527920	CYP51A1	cytochrome P450 family 51 subfamily A member 1	Cytoplasm	enzyme
2.185	517.844	236.99	10354247	FHL2	four and a half LIM domains 2	Nucleus	transcription regulator
2.179	1068.69	490.523	10605338	G6PD	glucose-6-phosphate dehydrogenase	Cytoplasm	enzyme
2.17	310.99	143.294	10439667	C3orf52	chromosome 3 open reading frame 52	Other	other
2.169	247.481	114.103	10360454	OPN3	opsin 3	Plasma Membrane	G-protein coupled receptor
2.162	209.36	96.852	10515431	KIF2C	kinesin family member 2C	Nucleus	other
2.127	1173.52	551.656	10542665	CMAS	cytidine monophosphate N-acetylneuraminic acid synthetase	Nucleus	enzyme
2.122	565.461	266.418	10365658	UHRF1BP1L	UHRF1 binding protein 1 like	Other	other
2.122	516.227	243.231	10417869	ANXA7	annexin A7	Plasma Membrane	ion channel
2.107	114.161	54.188	10393272	RNF157	ring finger protein 157	Other	other
2.106	169.547	80.495	10583133	MMP7	matrix metallopeptidase 7	Extracellular Space	peptidase
2.104	111.185	52.841	10599693	Smim10l2a	small integral membrane protein 10 like 2A	Other	other
2.086	986.538	472.965	10357488	CD55	CD55 molecule (Cromer blood group)	Plasma Membrane	other
2.085	394.598	189.294	10602739	ACOT9	acyl-CoA thioesterase 9	Cytoplasm	enzyme
2.084	1611.39	773.401	10373542	DGKA	diacylglycerol kinase alpha	Cytoplasm	kinase
2.075	1093.12	526.845	10514732	SLC35D1	solute carrier family 35 member D1	Cytoplasm	transporter
2.071	156.647	75.63	10530819	HOPX	HOP homeobox	Nucleus	transcription regulator
2.07	152.995	73.923	10594426	ZWILCH	zwilch kinetochore protein	Nucleus	other
2.064	4196.06	2033.05	10502081	ENPEP	glutamyl aminopeptidase	Plasma Membrane	peptidase
2.061	315.42	153.047	10452356	GPR108	G protein-coupled receptor 108	Plasma Membrane	G-protein coupled receptor
2.053	2736.02	1332.98	10545921	MXD1	MAX dimerization protein 1	Nucleus	transcription regulator
2.036	3110.5	1527.82	10427235	Prr13	proline rich 13	Other	other
2.036	497.527	244.381	10462918	SLC35G1	solute carrier family 35 member G1	Plasma Membrane	other
2.033	244.445	120.211	10542885	KIAA1551	KIAA1551	Other	other
2.033	103.194	50.764	10454077	TAF4B	TATA-box binding protein associated factor 4b	Nucleus	transcription regulator
2.03	1214.73	598.469	10420730	FDFT1	farnesyl-diphosphate farnesyltransferase 1	Cytoplasm	enzyme
2.028	691.031	340.802	10538373	PRR15	proline rich 15	Other	other
2.016	159.613	79.156	10424667	THEM6	thioesterase superfamily member 6	Other	other
2.014	159.93	79.408	10542896	BICD1	BICD cargo adaptor 1	Cytoplasm	other
2.009	2265.26	1127.61	10583732	LDLR	low density lipoprotein receptor	Plasma Membrane	transporter
2.006	2600.68	1296.43	10464583	GSTP1	glutathione S-transferase pi 1	Cytoplasm	enzyme
2.005	60.463	30.162	10587799	Plscr2	phospholipid scramblase 2	Cytoplasm	other
2.003	101.39	50.624	10463005	CYP2C18	cytochrome P450 family 2 subfamily C member 18	Cytoplasm	enzyme
2.001	323.373	161.636	10588037	RBP1	retinol binding protein 1	Extracellular Space	transporter
-2.009	2363.31	4747.85	10381187	ATP6V0A1	ATPase H+ transporting V0 subunit a1	Cytoplasm	transporter
-2.01	52.098	104.74	10374228	C7orf57	chromosome 7 open reading frame 57	Other	other
-2.019	570.275	1151.22	10423556	CPQ	carboxypeptidase Q	Extracellular Space	peptidase
-2.019	842.579	1701.06	10535898	GNPDA1	glucosamine-6-phosphate deaminase 1	Cytoplasm	enzyme
-2.021	772.38	1561.24	10361771	PLAGL1	PLAG1 like zinc finger 1	Nucleus	transcription regulator
-2.023	202.944	410.522	10543544	LRRC4	leucine rich repeat containing 4	Plasma Membrane	other
-2.027	300.548	609.234	10519028	PRDM16	PR/SET domain 16	Nucleus	transcription regulator
-2.032	170.099	345.647	10577426	Defa29 (includes others)	defensin. alpha. 29	Extracellular Space	other
-2.035	234.52	477.363	10481759	SLC2A8	solute carrier family 2 member 8	Plasma Membrane	transporter
-2.038	80.111	163.289	10466027	Pga5	pepsinogen 5. group I	Cytoplasm	peptidase
-2.042	234.807	479.439	10438639	DGKG	diacylglycerol kinase gamma	Cytoplasm	kinase
-2.042	1276.9	2607.81	10453318	ABCG5	ATP binding cassette subfamily G member 5	Plasma Membrane	transporter
-2.043	82.541	168.666	10375065	SH3PXD2B	SH3 and PX domains 2B	Cytoplasm	other
-2.053	904.077	1856.33	10453254	COX7A2L	cytochrome c oxidase subunit 7A2 like	Cytoplasm	enzyme
-2.056	110.917	228.001	10413803	BTD	biotinidase	Extracellular Space	enzyme
-2.056	146.523	301.313	10543879	WDR91	WD repeat domain 91	Other	other
-2.06	207.412	427.318	10375956	FSTL4	follistatin like 4	Cytoplasm	other
-2.064	102.432	211.42	10360003	DUSP12	dual specificity phosphatase 12	Nucleus	phosphatase
-2.069	151.675	313.784	10582719	SIPA1L2	signal induced proliferation associated 1 like 2	Other	other
-2.069	169.722	351.235	10437080	TTC3	tetratricopeptide repeat domain 3	Cytoplasm	enzyme
-2.072	881.551	1826.43	10378649	SLC43A2	solute carrier family 43 member 2	Plasma Membrane	transporter
-2.078	766.329	1592.08	10510129	DHRS3	dehydrogenase/reductase 3	Cytoplasm	enzyme
-2.08	588.663	1224.42	10506433	DAB1	DAB1. reelin adaptor protein	Cytoplasm	other
-2.084	100.401	209.195	10587023	RAB27A	RAB27A. member RAS oncogene family	Cytoplasm	enzyme
-2.087	1068.34	2229.64	10393373	ST6GALNAC1	ST6 N-acetylgalactosaminide alpha-2.6-sialyltransferase 1	Cytoplasm	enzyme
-2.088	7.347	15.339	10442373	Dcpp1 (includes others)	demilune cell and parotid protein 1	Extracellular Space	other
-2.089	79.077	165.202	10481186	SARDH	sarcosine dehydrogenase	Cytoplasm	enzyme
-2.09	66	137.933	10563770	CSRP3	cysteine and glycine rich protein 3	Nucleus	other
-2.091	1273.53	2663.56	10586110	CLN6	ceroid-lipofuscinosis. neuronal 6. late infantile. variant	Cytoplasm	other
-2.095	229.471	480.631	10487700	LZTS3	leucine zipper tumor suppressor family member 3	Cytoplasm	other
-2.095	2998.72	6280.88	10363541	ASS1	argininosuccinate synthase 1	Cytoplasm	enzyme
-2.104	1219.42	2565.29	10434934	BDH1	3-hydroxybutyrate dehydrogenase 1	Cytoplasm	enzyme
-2.111	449.865	949.448	10511679	DECR1	2.4-dienoyl-CoA reductase 1	Cytoplasm	enzyme
-2.115	278.118	588.086	10562084	HAUS5	HAUS augmin like complex subunit 5	Cytoplasm	other
-2.118	2525.8	5350	10491171	SLC2A2	solute carrier family 2 member 2	Plasma Membrane	transporter
-2.119	54.485	115.47	10423053	AGXT2	alanine--glyoxylate aminotransferase 2	Cytoplasm	enzyme
-2.119	140.452	297.676	10450904	SCOC	short coiled-coil protein	Cytoplasm	other
-2.121	25.112	53.254	10502661	WDR63	WD repeat domain 63	Other	other
-2.129	87.796	186.906	10569923	LRRC8E	leucine rich repeat containing 8 family member E	Plasma Membrane	ion channel
-2.129	399.736	851.126	10397148	Acot1	acyl-CoA thioesterase 1	Cytoplasm	enzyme
-2.141	192.708	412.616	10583847	BBS9	Bardet-Biedl syndrome 9	Extracellular Space	other
-2.143	576.526	1235.41	10497964	PGRMC2	progesterone receptor membrane component 2	Nucleus	other
-2.149	654.223	1405.77	10476276	MAVS	mitochondrial antiviral signaling protein	Cytoplasm	other
-2.149	86.037	184.925	10433241	DNASE1	deoxyribonuclease 1	Extracellular Space	enzyme
-2.153	246.275	530.217	10449191	CAPN15	calpain 15	Other	peptidase
-2.162	695.116	1502.61	10568376	C16orf58	chromosome 16 open reading frame 58	Other	other
-2.164	484.106	1047.54	10393047	GALK1	galactokinase 1	Cytoplasm	kinase
-2.164	527.827	1142.21	10517488	EPHB2	EPH receptor B2	Plasma Membrane	kinase
-2.168	326.192	707.279	10571399	ZDHHC2	zinc finger DHHC-type containing 2	Nucleus	enzyme
-2.169	173.769	376.906	10407467	AKR1E2	aldo-keto reductase family 1 member E2	Cytoplasm	enzyme
-2.173	260.902	566.958	10465965	PPP1R32	protein phosphatase 1 regulatory subunit 32	Other	other
-2.176	140.874	306.532	10559649	COX6B2	cytochrome c oxidase subunit 6B2	Cytoplasm	enzyme
-2.186	561.592	1227.54	10370497	PDXK	pyridoxal kinase	Cytoplasm	kinase
-2.187	368.523	806.109	10545827	RAB11FIP5	RAB11 family interacting protein 5	Cytoplasm	other
-2.188	724.207	1584.89	10487994	FERMT1	fermitin family member 1	Plasma Membrane	other
-2.189	238.912	523.039	10487277	TRPM7	transient receptor potential cation channel subfamily M member 7	Plasma Membrane	kinase
-2.19	120.523	263.944	10567680	ERN2	endoplasmic reticulum to nucleus signaling 2	Cytoplasm	kinase
-2.196	77.925	171.14	10406086	TERT	telomerase reverse transcriptase	Nucleus	enzyme
-2.198	2677.84	5886.04	10394060	Sectm1b	secreted and transmembrane 1B	Extracellular Space	cytokine
-2.2	1427.63	3140.97	10381387	G6PC	glucose-6-phosphatase catalytic subunit	Cytoplasm	phosphatase
-2.201	298.49	656.839	10546962	GHRL	ghrelin and obestatin prepropeptide	Extracellular Space	growth factor
-2.203	35.08	77.286	10566723	LMO1	LIM domain only 1	Nucleus	transcription regulator
-2.212	379.23	839.004	10411395	ARHGEF28	Rho guanine nucleotide exchange factor 28	Cytoplasm	other
-2.214	61.238	135.573	10438769	CLDN1	claudin 1	Plasma Membrane	other
-2.216	2130.05	4719.94	10531910	HSD17B13	hydroxysteroid 17-beta dehydrogenase 13	Extracellular Space	enzyme
-2.219	204.248	453.279	10595702	C3orf58	chromosome 3 open reading frame 58	Cytoplasm	other
-2.227	1740.02	3874.89	10378572	TLCD2	TLC domain containing 2	Other	other
-2.243	656.968	1473.64	10571696	CASP3	caspase 3	Cytoplasm	peptidase
-2.253	821.778	1851.42	10380581	GIP	gastric inhibitory polypeptide	Extracellular Space	other
-2.254	166.981	376.457	10568363	ARMCX3	armadillo repeat containing. X-linked 3	Cytoplasm	other
-2.257	81.309	183.552	10500656	CD101	CD101 molecule	Plasma Membrane	other
-2.258	308.024	695.613	10567626	GGA2	golgi associated. gamma adaptin ear containing. ARF binding protein 2	Cytoplasm	transporter
-2.259	127.475	287.927	10461526	VWCE	von Willebrand factor C and EGF domains	Other	other
-2.26	840.186	1898.87	10428827	TMEM65	transmembrane protein 65	Cytoplasm	other
-2.264	555.207	1256.93	10515574	ST3GAL3	ST3 beta-galactoside alpha-2.3-sialyltransferase 3	Cytoplasm	enzyme
-2.268	450.287	1021.32	10592266	SLC37A2	solute carrier family 37 member 2	Cytoplasm	transporter
-2.268	224.145	508.426	10551724	YIF1B	Yip1 interacting factor homolog B. membrane trafficking protein	Cytoplasm	other
-2.269	145.637	330.416	10487847	C20orf27	chromosome 20 open reading frame 27	Other	other
-2.271	23.897	54.275	10476321	PRND	prion like protein doppel	Plasma Membrane	other
-2.304	151.67	349.496	10467784	PYROXD2	pyridine nucleotide-disulphide oxidoreductase domain 2	Other	other
-2.31	461.625	1066.57	10454851	CXXC5	CXXC finger protein 5	Nucleus	other
-2.318	1057.86	2452.44	10395365	AGR2	anterior gradient 2. protein disulphide isomerase family member	Extracellular Space	other
-2.33	121.493	283.027	10502214	CYP2U1	cytochrome P450 family 2 subfamily U member 1	Cytoplasm	enzyme
-2.34	56.803	132.925	10462435	MLANA	melan-A	Plasma Membrane	other
-2.346	54.026	126.727	10499751	CREB3L4	cAMP responsive element binding protein 3 like 4	Nucleus	transcription regulator
-2.352	95.477	224.553	10525256	TMEM116	transmembrane protein 116	Other	other
-2.355	376.685	887.024	10404996	NINJ1	ninjurin 1	Plasma Membrane	other
-2.36	157.501	371.646	10447904	UNC93A	unc-93 homolog A (C. elegans)	Plasma Membrane	other
-2.369	907.429	2149.49	10504582	Stra6l	STRA6-like	Plasma Membrane	other
-2.37	792.795	1878.97	10505749	DENND4C	DENN domain containing 4C	Cytoplasm	other
-2.372	349.067	828.145	10393379	Mxra7	matrix-remodelling associated 7	Other	other
-2.373	26.433	62.737	10472181	GALNT5	polypeptide N-acetylgalactosaminyltransferase 5	Cytoplasm	enzyme
-2.375	228.528	542.711	10462140	DOCK8	dedicator of cytokinesis 8	Cytoplasm	other
-2.378	45.002	107.032	10421325	PIWIL2	piwi like RNA-mediated gene silencing 2	Cytoplasm	enzyme
-2.391	122.53	292.974	10467493	TCTN3	tectonic family member 3	Cytoplasm	other
-2.391	497.092	1188.57	10420362	GJB2	gap junction protein beta 2	Plasma Membrane	transporter
-2.407	450.368	1083.96	10596053	PCCB	propionyl-CoA carboxylase beta subunit	Cytoplasm	enzyme
-2.409	82.617	199.045	10461093	PLA2G16	phospholipase A2 group XVI	Nucleus	enzyme
-2.411	498.587	1202.1	10483679	GPR155	G protein-coupled receptor 155	Plasma Membrane	G-protein coupled receptor
-2.418	250.223	605.056	10510509	GPR157	G protein-coupled receptor 157	Plasma Membrane	G-protein coupled receptor
-2.42	1818.53	4400.31	10489246	MAFB	MAF bZIP transcription factor B	Nucleus	transcription regulator
-2.423	467.286	1132.04	10355967	AP1S3	adaptor related protein complex 1 sigma 3 subunit	Cytoplasm	transporter
-2.474	136.438	337.585	10510270	MTHFR	methylenetetrahydrofolate reductase	Cytoplasm	enzyme
-2.476	495.207	1226.16	10495243	GSTM3	glutathione S-transferase mu 3	Cytoplasm	enzyme
-2.488	180.411	448.857	10599927	Aff2	AF4/FMR2 family. member 2	Nucleus	other
-2.508	49.252	123.517	10516221	D130007C19Rik	RIKEN cDNA D130007C19 gene	Other	other
-2.509	124.21	311.611	10501374	KIAA1324	KIAA1324	Plasma Membrane	other
-2.509	69.37	174.043	10606102	PHKA1	phosphorylase kinase regulatory subunit alpha 1	Cytoplasm	kinase
-2.511	298.464	749.383	10416464	ZC3H13	zinc finger CCCH-type containing 13	Extracellular Space	other
-2.527	1126.75	2847	10577226	TDRP	testis development related protein	Cytoplasm	other
-2.528	60.616	153.21	10352798	KCNH1	potassium voltage-gated channel subfamily H member 1	Plasma Membrane	ion channel
-2.533	629.152	1593.45	10440993	RCAN1	regulator of calcineurin 1	Nucleus	transcription regulator
-2.54	615.246	1562.72	10495035	SLC16A1	solute carrier family 16 member 1	Plasma Membrane	transporter
-2.548	130.379	332.247	10491182	EIF5A2	eukaryotic translation initiation factor 5A2	Cytoplasm	translation regulator
-2.552	967.091	2468.44	10570201	ATP11A	ATPase phospholipid transporting 11A	Plasma Membrane	transporter
-2.559	334.15	855.18	10518108	TMEM51	transmembrane protein 51	Other	other
-2.566	247.79	635.877	10499062	FHDC1	FH2 domain containing 1	Other	other
-2.572	164.013	421.787	10536273	CASD1	CAS1 domain containing 1	Cytoplasm	enzyme
-2.572	154.362	397.052	10362596	FYN	FYN proto-oncogene. Src family tyrosine kinase	Plasma Membrane	kinase
-2.576	604.399	1556.83	10493500	DCST2	DC-STAMP domain containing 2	Other	other
-2.584	239.827	619.81	10579199	SLC25A42	solute carrier family 25 member 42	Cytoplasm	transporter
-2.587	47.669	123.331	10565910	PLEKHB1	pleckstrin homology domain containing B1	Cytoplasm	other
-2.598	240.501	624.824	10526931	CYP2W1	cytochrome P450 family 2 subfamily W member 1	Cytoplasm	enzyme
-2.612	75.938	198.353	10489372	Hnf4aos	hepatic nuclear factor 4 alpha. opposite strand	Other	other
-2.632	145.819	383.763	10593671	DMXL2	Dmx like 2	Cytoplasm	other
-2.632	82.999	218.493	10380067	SEPT4	septin 4	Cytoplasm	enzyme
-2.636	99.547	262.421	10469936	NRARP	NOTCH-regulated ankyrin repeat protein	Nucleus	transcription regulator
-2.646	456.838	1208.77	10514912	DIO1	iodothyronine deiodinase 1	Cytoplasm	enzyme
-2.65	140.018	371.052	10397158	ACOT1	acyl-CoA thioesterase 1	Cytoplasm	enzyme
-2.651	297.731	789.16	10594638	Aph1c	aph1 homolog C. gamma secretase subunit	Cytoplasm	peptidase
-2.68	120.164	322.087	10416653	KBTBD7	kelch repeat and BTB domain containing 7	Cytoplasm	other
-2.689	22.47	60.411	10479752	OLAH	oleoyl-ACP hydrolase	Cytoplasm	enzyme
-2.691	91.488	246.169	10505998	FGGY	FGGY carbohydrate kinase domain containing	Other	other
-2.693	227.215	611.959	10590149	XYLB	xylulokinase	Cytoplasm	kinase
-2.699	2281	6155.81	10593591	ACAT1	acetyl-CoA acetyltransferase 1	Cytoplasm	enzyme
-2.702	437.8	1182.9	10568328	VKORC1	vitamin K epoxide reductase complex subunit 1	Cytoplasm	enzyme
-2.712	143.46	389.058	10346764	ABI2	abl interactor 2	Cytoplasm	other
-2.718	107.669	292.635	10349295	TFCP2L1	transcription factor CP2 like 1	Nucleus	transcription regulator
-2.719	84.834	230.654	10467897	Cyp2c44	cytochrome P450. family 2. subfamily c. polypeptide 44	Cytoplasm	enzyme
-2.725	265.26	722.964	10360789	DEGS1	delta 4-desaturase. sphingolipid 1	Plasma Membrane	enzyme
-2.729	174.901	477.364	10399908	PRKAR2B	protein kinase cAMP-dependent type II regulatory subunit beta	Cytoplasm	kinase
-2.731	85.643	233.927	10564467	LRRC28	leucine rich repeat containing 28	Other	other
-2.74	121.55	333.091	10488020	TMX4	thioredoxin related transmembrane protein 4	Cytoplasm	enzyme
-2.742	40.826	111.929	10603182	ARHGAP6	Rho GTPase activating protein 6	Cytoplasm	other
-2.752	694.316	1910.55	10507137	PDZK1IP1	PDZK1 interacting protein 1	Extracellular Space	other
-2.761	110.134	304.078	10348471	MLPH	melanophilin	Cytoplasm	other
-2.811	72.024	202.492	10513641	KIF12	kinesin family member 12	Cytoplasm	other
-2.813	615.026	1729.86	10492682	FAM198B	family with sequence similarity 198 member B	Cytoplasm	other
-2.815	34.512	97.143	10576460	CAPN9	calpain 9	Cytoplasm	peptidase
-2.823	393.968	1112.08	10398649	EXOC3L4	exocyst complex component 3 like 4	Other	other
-2.825	189.859	536.286	10394068	SECTM1	secreted and transmembrane 1	Extracellular Space	other
-2.833	545.856	1546.19	10388718	PIPOX	pipecolic acid and sarcosine oxidase	Cytoplasm	enzyme
-2.841	90.538	257.253	10551435	FCGBP	Fc fragment of IgG binding protein	Extracellular Space	other
-2.845	134.276	381.971	10537062	MEST	mesoderm specific transcript	Cytoplasm	peptidase
-2.875	272	781.933	10561104	AXL	AXL receptor tyrosine kinase	Plasma Membrane	kinase
-2.884	460.486	1327.92	10436958	CLIC6	chloride intracellular channel 6	Plasma Membrane	ion channel
-2.919	103.343	301.643	10378216	ATP2A3	ATPase sarcoplasmic/endoplasmic reticulum Ca2+ transporting 3	Cytoplasm	transporter
-2.927	75.419	220.773	10538751	ATOH1	atonal bHLH transcription factor 1	Nucleus	transcription regulator
-2.933	204.742	600.513	10603425	GLOD5	glyoxalase domain containing 5	Other	other
-2.956	745.663	2204.3	10349694	PM20D1	peptidase M20 domain containing 1	Cytoplasm	peptidase
-2.994	97.068	290.622	10376004	GDF9	growth differentiation factor 9	Extracellular Space	growth factor
-3.048	113.025	344.522	10510643	PLEKHG5	pleckstrin homology and RhoGEF domain containing G5	Cytoplasm	other
-3.069	149.252	458.089	10480633	SLC34A3	solute carrier family 34 member 3	Plasma Membrane	transporter
-3.095	101.11	312.92	10478145	PPP1R16B	protein phosphatase 1 regulatory subunit 16B	Plasma Membrane	phosphatase
-3.097	40.212	124.529	10545881	Nat8f2	N-acetyltransferase 8 (GCN5-related) family member 2	Other	other
-3.119	98.541	307.382	10354529	C2orf88	chromosome 2 open reading frame 88	Other	other
-3.124	72.605	226.825	10528008	STEAP2	STEAP2 metalloreductase	Plasma Membrane	transporter
-3.138	106.154	333.142	10405822	CDK20	cyclin dependent kinase 20	Nucleus	kinase
-3.169	268.176	849.91	10512251	KIAA1161	KIAA1161	Nucleus	other
-3.223	607.441	1957.75	10545101	HPGDS	hematopoietic prostaglandin D synthase	Cytoplasm	enzyme
-3.231	183.489	592.83	10470001	SAPCD2	suppressor APC domain containing 2	Nucleus	other
-3.266	166.816	544.863	10507635	CLDN19	claudin 19	Plasma Membrane	other
-3.309	95.367	315.548	10442625	IGFALS	insulin like growth factor binding protein acid labile subunit	Extracellular Space	other
-3.338	38.597	128.828	10554863	SYTL2	synaptotagmin like 2	Cytoplasm	other
-3.382	37.32	126.212	10607848	EGFL6	EGF like domain multiple 6	Extracellular Space	other
-3.395	55.492	188.407	10393594	Rbfox3	RNA binding protein. fox-1 homolog (C. elegans) 3	Nucleus	other
-3.398	963.156	3273.05	10539080	ST3GAL5	ST3 beta-galactoside alpha-2.3-sialyltransferase 5	Cytoplasm	enzyme
-3.399	1189.8	4044.4	10492355	MME	membrane metalloendopeptidase	Plasma Membrane	peptidase
-3.427	70.546	241.784	10542917	HEPACAM2	HEPACAM family member 2	Cytoplasm	other
-3.435	249.149	855.905	10464594	Gstp3	glutathione S-transferase pi 3	Other	other
-3.448	229.55	791.514	10382271	ARSG	arylsulfatase G	Cytoplasm	enzyme
-3.458	1520.87	5258.85	10410007	FBP1	fructose-bisphosphatase 1	Cytoplasm	phosphatase
-3.49	35.472	123.798	10500570	HAO2	hydroxyacid oxidase 2	Cytoplasm	enzyme
-3.507	41.315	144.891	10424287	FER1L6	fer-1 like family member 6	Other	other
-3.517	132.46	465.916	10514708	INSL5	insulin like 5	Extracellular Space	other
-3.586	43.128	154.67	10511345	SDR16C5	short chain dehydrogenase/reductase family 16C member 5	Cytoplasm	enzyme
-3.677	40.813	150.051	10557111	SCNN1G	sodium channel epithelial 1 gamma subunit	Plasma Membrane	ion channel
-3.677	35.888	131.963	10403871	AOAH	acyloxyacyl hydrolase	Extracellular Space	enzyme
-3.684	202.761	747.045	10577164	GAS6	growth arrest specific 6	Extracellular Space	growth factor
-3.694	39.674	146.564	10499904	Ivl	involucrin	Cytoplasm	other
-3.741	133.016	497.565	10511429	CA8	carbonic anhydrase 8	Cytoplasm	enzyme
-3.747	140.547	526.686	10394258	ADCY3	adenylate cyclase 3	Plasma Membrane	enzyme
-3.772	40.733	153.641	10537676	C7orf34	chromosome 7 open reading frame 34	Other	other
-3.797	123.235	467.928	10458641	GPR151	G protein-coupled receptor 151	Plasma Membrane	G-protein coupled receptor
-3.816	1050.35	4007.78	10545045	Fam13a	family with sequence similarity 13. member A	Nucleus	other
-3.816	374.984	1430.86	10399691	ID2	inhibitor of DNA binding 2. HLH protein	Nucleus	transcription regulator
-3.893	599.301	2333.32	10434029	LZTR1	leucine zipper like transcription regulator 1	Cytoplasm	transcription regulator
-3.895	78.057	304.062	10348791	ANO7	anoctamin 7	Plasma Membrane	transporter
-3.907	424.014	1656.75	10504002	SPINK4	serine peptidase inhibitor. Kazal type 4	Extracellular Space	other
-3.953	32.922	130.138	10490061	BCAS1	breast carcinoma amplified sequence 1	Plasma Membrane	other
-4.007	81.632	327.099	10535714	Cyp3a25 (includes others)	cytochrome P450. family 3. subfamily a. polypeptide 25	Cytoplasm	enzyme
-4.109	113.156	464.954	10373588	RDH5	retinol dehydrogenase 5	Cytoplasm	enzyme
-4.168	69.926	291.487	10364149	S100B	S100 calcium binding protein B	Cytoplasm	other
-4.231	283.185	1198.07	10574259	ADGRG1	adhesion G protein-coupled receptor G1	Plasma Membrane	G-protein coupled receptor
-4.235	897.234	3799.82	10587871	PAQR9	progestin and adipoQ receptor family member 9	Plasma Membrane	other
-4.426	186.063	823.444	10594188	NR2E3	nuclear receptor subfamily 2 group E member 3	Nucleus	ligand-dependent nuclear receptor
-4.608	79.97	368.465	10578649	TENM3	teneurin transmembrane protein 3	Plasma Membrane	other
-4.622	34.709	160.434	10396125	ATL1	atlastin GTPase 1	Cytoplasm	enzyme
-4.803	37.342	179.366	10403291	Akr1c14	aldo-keto reductase family 1. member C14	Cytoplasm	enzyme
-4.987	402.748	2008.55	10518428	CLCN6	chloride voltage-gated channel 6	Plasma Membrane	ion channel
-5.026	207.749	1044.21	10563780	E2F8	E2F transcription factor 8	Nucleus	transcription regulator
-5.058	568.909	2877.28	10498978	LRAT	lecithin retinol acyltransferase (phosphatidylcholine--retinol O-acyltransferase)	Cytoplasm	enzyme
-5.075	39.033	198.088	10545862	Nat8f3 (includes others)	N-acetyltransferase 8 (GCN5-related) family member 3	Nucleus	enzyme
-5.401	87.171	470.77	10352725	TMEM206	transmembrane protein 206	Plasma Membrane	other
-5.677	11.411	64.775	10537690	Sval1	seminal vesicle antigen-like 1	Other	other
-5.957	51.442	306.464	10356886	SLCO4C1	solute carrier organic anion transporter family member 4C1	Plasma Membrane	transporter
-6.044	92.927	561.649	10542822	REP15	RAB15 effector protein	Cytoplasm	other
-6.299	200.076	1260.3	10496756	MCOLN3	mucolipin 3	Plasma Membrane	ion channel
-6.336	111.071	703.69	10462542	LIPF	lipase F. gastric type	Extracellular Space	enzyme
-6.351	102.66	651.986	10507177	CYP4A11	cytochrome P450 family 4 subfamily A member 11	Cytoplasm	enzyme
-6.422	28.455	182.727	10422249	DCT	dopachrome tautomerase	Cytoplasm	enzyme
-6.458	505.297	3263.3	10558992	MUC2	mucin 2. oligomeric mucus/gel-forming	Extracellular Space	other
-6.726	410.403	2760.19	10570668	Defa6	defensin. alpha. 6	Extracellular Space	other
-6.804	140.419	955.447	10483410	ABCB11	ATP binding cassette subfamily B member 11	Plasma Membrane	transporter
-6.848	1009.22	6910.95	10449657	TFF3	trefoil factor 3	Extracellular Space	other
-6.977	70.133	489.313	10566578	Gvin1 (includes others)	GTPase. very large interferon inducible 1	Nucleus	other
-7.053	24.754	174.59	10492306	SUCNR1	succinate receptor 1	Plasma Membrane	G-protein coupled receptor
-7.147	340.552	2434.06	10499906	Smcp	sperm mitochondria-associated cysteine-rich protein	Cytoplasm	other
-8.207	69.175	567.686	10570735	Defa3 (includes others)	defensin. alpha. 3	Extracellular Space	other
-8.31	15.238	126.619	10497501	NAALADL2	N-acetylated alpha-linked acidic dipeptidase like 2	Other	other
-8.792	104.999	923.122	10389222	Ccl6	chemokine (C-C motif) ligand 6	Extracellular Space	cytokine
-11.016	842.34	9279.11	10502622	CLCA1	chloride channel accessory 1	Plasma Membrane	ion channel
-11.265	13.352	150.408	10351959	Mptx1/Mptx2	mucosal pentraxin 1	Other	other
-12.89	203.505	2623.1	10487011	GATM	glycine amidinotransferase	Cytoplasm	enzyme
-15.689	45.096	707.487	10554752	NOX4	NADPH oxidase 4	Cytoplasm	enzyme
-26.177	89.289	2337.32	10557300	AQP8	aquaporin 8	Plasma Membrane	transporter

## Sheet: Affected pathways
Ingenuity Canonical Pathways	-Log(P-value)	Ratio	z-score	Molecules
Glutathione-mediated Detoxification	6.15	0.318		GSTA3,MGST2,GSTM5,Gstm3,GSTM3,HPGDS,GSTP1
LPS/IL-1 Mediated Inhibition of RXR Function	5.09	0.0872	0.378	GSTA3,ABCB1,CYP3A7,ABCG5,GSTM5,ACOX2,GSTM3,SULT2B1,IL33,IL1R2,MGST2,Gstm3,SMOX,ABCB11,CYP4A11,GSTP1,PPARGC1A
Retinoate Biosynthesis I	5.05	0.226		DHRS3,BMP2,SDR16C5,RDH16,RDH5,RBP1,AKR1B10
NRF2-mediated Oxidative Stress Response	4.39	0.0843	1.134	GSTA3,GSTM5,GSTM3,NQO1,GCLC,TXNRD1,GSR,FOS,MGST2,Gstm3,ABCC1,GPX2,FOSL1,FKBP5,GSTP1
Superpathway of Cholesterol Biosynthesis	4.36	0.222		FDFT1,IDI1,DHCR24,ACAT1,MSMO1,CYP51A1
Superpathway of Melatonin Degradation	3.7	0.143		CYP3A7,UGT2B7,SMOX,CYP2U1,CYP2C18,UGT2B10,CYP51A1
Cholesterol Biosynthesis I	3.64	0.308		FDFT1,DHCR24,MSMO1,CYP51A1
Cholesterol Biosynthesis II (via 24,25-dihydrolanosterol)	3.64	0.308		FDFT1,DHCR24,MSMO1,CYP51A1
Cholesterol Biosynthesis III (via Desmosterol)	3.64	0.308		FDFT1,DHCR24,MSMO1,CYP51A1
Acetone Degradation I (to Methylglyoxal)	3.4	0.192		CYP3A7,CYP2U1,CYP2C18,CYP4A11,CYP51A1
Nicotine Degradation III	3.36	0.15		CYP3A7,UGT2B7,CYP2U1,CYP2C18,UGT2B10,CYP51A1
RAR Activation	3.16	0.071		FOS,DHRS3,LRAT,PRKAR2B,DUSP1,BMP2,SDR16C5,ADCY3,RDH16,RDH5,RBP1,ZBTB16,PPARGC1A
Melatonin Degradation I	3.13	0.136		CYP3A7,UGT2B7,CYP2U1,CYP2C18,UGT2B10,CYP51A1
Ketolysis	3.11	0.375		BDH1,ACAT1,OXCT1
Nicotine Degradation II	2.98	0.128		CYP3A7,UGT2B7,CYP2U1,CYP2C18,UGT2B10,CYP51A1
Glutathione Redox Reactions I	2.96	0.211		GSR,MGST2,GPX2,GSTP1
The Visual Cycle	2.96	0.211		LRAT,DHRS3,RDH5,RBP1
Aryl Hydrocarbon Receptor Signaling	2.81	0.0769		MYC,GSTA3,FOS,MGST2,GSTM5,Gstm3,GSTM3,NQO1,DCT,GSTP1
Xenobiotic Metabolism Signaling	2.8	0.06		GSTA3,ABCB1,CYP3A7,GSTM5,UGT2B7,GSTM3,NQO1,GCLC,UGT2B10,SULT2B1,MGST2,Gstm3,SMOX,GSTP1,PPARGC1A
Pentose Phosphate Pathway	2.79	0.3		PGD,TKT,G6PD
Estrogen Biosynthesis	2.78	0.143		CYP3A7,HSD17B13,CYP2U1,CYP2C18,CYP51A1
Bupropion Degradation	2.71	0.182		CYP3A7,CYP2U1,CYP2C18,CYP51A1
PXR/RXR Activation	2.54	0.105		CYP3A7,ABCB1,PRKAR2B,ABCB11,G6PC,PPARGC1A
Pentose Phosphate Pathway (Oxidative Branch)	2.44	0.5		PGD,G6PD
Spermine and Spermidine Degradation I	2.44	0.5		PAOX,SMOX
ERK5 Signaling	2.36	0.0968	1.633	MYC,FOS,SGK1,FOSL1,CREB3L4,SFN
Methylglyoxal Degradation III	2.34	0.214		CYP4A11,AKR1B10,Akr1b7
Zymosterol Biosynthesis	2.06	0.333		MSMO1,CYP51A1
Hepatic Cholestasis	1.89	0.06		IL33,IL1R2,ABCB1,ABCG5,NFKBIA,PRKAR2B,ABCC1,ADCY3,ABCB11
Retinol Biosynthesis	1.88	0.108		LRAT,DHRS3,LIPF,RBP1
Stearate Biosynthesis I (Animals)	1.73	0.0976		DHCR24,ACOT1,ACOT9,CYP4A11
Thyroid Hormone Metabolism II (via Conjugation and/or Degradation)	1.63	0.12		UGT2B7,DIO1,UGT2B10
FXR/RXR Activation	1.62	0.0614		IL33,ABCG5,FBP1,ABCB11,G6PC,VLDLR,PPARGC1A
Ketogenesis	1.61	0.2		BDH1,ACAT1
Glycine Betaine Degradation	1.61	0.2		SARDH,PIPOX
Acyl-CoA Hydrolysis	1.53	0.182		ACOT1,ACOT9
Mevalonate Pathway I	1.46	0.167		IDI1,ACAT1
Glycogen Degradation III	1.39	0.154		MGAM,PGM2
IL-17A Signaling in Fibroblasts	1.35	0.0938		FOS,NFKBIA,LCN2
Glucocorticoid Receptor Signaling	1.35	0.0423		KRT7,SGK1,KRT23,TAF4B,IL1R2,TGFBR2,FOS,NFKBIA,VIPR1,DUSP1,ANXA1,KRT20,FKBP5
Colanic Acid Building Blocks Biosynthesis	1.33	0.143		UGDH,GALK1
Inhibition of Angiogenesis by TSP1	1.32	0.0909		TGFBR2,FYN,CASP3
UDP-D-xylose and UDP-D-glucuronate Biosynthesis	1.31	0.5		UGDH
Epoxysqualene Biosynthesis	1.31	0.5		FDFT1
Glycine Biosynthesis III	1.31	0.5		AGXT2
Glycine Degradation (Creatine Biosynthesis)	1.31	0.5		GATM
GNRH Signaling	1.28	0.0519		FOS,PRKAR2B,EGR1,ADCY3,DNM3,HBEGF,CREB3L4
Parkinson's Signaling	1.28	0.133		SEPT5,CASP3
LXR/RXR Activation	1.27	0.0556		IL33,IL1R2,FDFT1,ABCG5,LDLR,CYP51A1
p38 MAPK Signaling	1.24	0.0545	0.816	IL33,IL1R2,TGFBR2,MYC,DUSP1,CREB3L4
Superpathway of Geranylgeranyldiphosphate Biosynthesis I (via Mevalonate)	1.23	0.125		IDI1,ACAT1
PPARα/RXRα Activation	1.22	0.0476	-1.134	IL1R2,TGFBR2,NFKBIA,PRKAR2B,ADCY3,CYP2C18,Cyp2c44,PPARGC1A
Apoptosis Signaling	1.21	0.0588	0.447	NFKBIA,CASP3,LMNA,CAPN2,CAPN9
Role of Tissue Factor in Cancer	1.14	0.0513		FYN,CASP3,EGR1,PLAUR,HBEGF,CYR61
Retinoate Biosynthesis II	1.14	0.333		RBP1
Thyronamine and Iodothyronamine Metabolism	1.14	0.333		DIO1
Glutathione Biosynthesis	1.14	0.333		GCLC
Thyroid Hormone Metabolism I (via Deiodination)	1.14	0.333		DIO1
N-acetylglucosamine Degradation I	1.14	0.333		GNPDA1
PPAR Signaling	1.11	0.0549	-1.342	IL33,IL1R2,FOS,NFKBIA,PPARGC1A
IL-10 Signaling	1.1	0.0615		IL33,IL1R2,FOS,NFKBIA
Granulocyte Adhesion and Diapedesis	1.06	0.0461		IL33,IL1R2,MMP7,CLDN1,CLDN19,MMP15,Ccl6
Triacylglycerol Biosynthesis	1.04	0.0698		MBOAT1,MBOAT2,LPIN2
GPCR-Mediated Integration of Enteroendocrine Signaling Exemplified by an L Cell	1.03	0.058		PRKAR2B,VIPR1,ADCY3,GIP
Molecular Mechanisms of Cancer	1.03	0.0369		FYN,CASP3,BMP2,ADCY3,Aph1c,MYC,TGFBR2,FOS,PRKAR2B,NFKBIA,Bmp8b,CDK20,ARHGEF3,E2F8
Polyamine Regulation in Colon Cancer	1.02	0.0952		MYC,MXD1
Eumelanin Biosynthesis	1.02	0.25		DCT
Methylmalonyl Pathway	1.02	0.25		PCCB
α-tocopherol Degradation	1.02	0.25		CYP4A11
Glutathione Redox Reactions II	1.02	0.25		GSR
Purine Ribonucleosides Degradation to Ribose-1-phosphate	1.02	0.25		PGM2
Melatonin Degradation II	1.02	0.25		SMOX
Trans, trans-farnesyl Diphosphate Biosynthesis	1.02	0.25		IDI1
N-acetylglucosamine Degradation II	1.02	0.25		GNPDA1
Antioxidant Action of Vitamin C	0.966	0.0495		PLA2G16,NFKBIA,SLC2A8,SLC2A2,TXNRD1
TNFR1 Signaling	0.931	0.0625		FOS,NFKBIA,CASP3
Amyloid Processing	0.931	0.0625		PRKAR2B,CAPN2,CAPN9
Arginine Biosynthesis IV	0.926	0.2		ASS1
Serine Biosynthesis	0.926	0.2		PSAT1
CMP-N-acetylneuraminate Biosynthesis I (Eukaryotes)	0.926	0.2		CMAS
Lysine Degradation V	0.926	0.2		PIPOX
2-oxobutanoate Degradation I	0.926	0.2		PCCB
Citrulline-Nitric Oxide Cycle	0.926	0.2		ASS1
Galactose Degradation I (Leloir Pathway)	0.926	0.2		GALK1
CDP-diacylglycerol Biosynthesis I	0.922	0.0833		MBOAT1,MBOAT2
Gluconeogenesis I	0.922	0.0833		LIPF,FBP1
Estrogen-Dependent Breast Cancer Signaling	0.915	0.0526		FOS,HSD17B13,TERT,CREB3L4
Regulation of IL-2 Expression in Activated and Anergic T Lymphocytes	0.9	0.0519		TGFBR2,FYN,FOS,NFKBIA
CD27 Signaling in Lymphocytes	0.873	0.0588		FOS,NFKBIA,CASP3
Estrogen-mediated S-phase Entry	0.865	0.0769		MYC,E2F8
Phosphatidylglycerol Biosynthesis II (Non-plastidic)	0.865	0.0769		MBOAT1,MBOAT2
Urea Cycle	0.852	0.167		ASS1
Pentose Phosphate Pathway (Non-oxidative Branch)	0.852	0.167		TKT
Serotonin Degradation	0.837	0.0566		UGT2B7,SMOX,UGT2B10
Superpathway of Serine and Glycine Biosynthesis I	0.79	0.143		PSAT1
Ceramide Biosynthesis	0.79	0.143		SPTSSB
Thioredoxin Pathway	0.79	0.143		TXNRD1
Phosphatidylcholine Biosynthesis I	0.79	0.143		PHKA1
Aspartate Degradation II	0.79	0.143		LIPF
TNFR2 Signaling	0.766	0.0667		FOS,NFKBIA
Factors Promoting Cardiogenesis in Vertebrates	0.764	0.046		TGFBR2,NOX4,Bmp8b,BMP2
Death Receptor Signaling	0.764	0.046		NFKBIA,CASP3,LMNA,PARP12
Role of RIG1-like Receptors in Antiviral Innate Immunity	0.744	0.0645		NFKBIA,MAVS
Superoxide Radicals Degradation	0.738	0.125		NQO1
ERK/MAPK Signaling	0.736	0.0376	-1.134	MYC,FYN,FOS,PRKAR2B,DUSP1,DUSP6,CREB3L4
IL-1 Signaling	0.728	0.0444		FOS,NFKBIA,PRKAR2B,ADCY3
Reelin Signaling in Neurons	0.705	0.0435		FYN,ARHGEF3,VLDLR,DAB1
IL-6 Signaling	0.694	0.04	2.236	IL33,IL1R2,FOS,ABCB1,NFKBIA
Prostanoid Biosynthesis	0.692	0.111		HPGDS
GDP-glucose Biosynthesis	0.692	0.111		PGM2
Folate Transformations I	0.692	0.111		MTHFR
TR/RXR Activation	0.683	0.0426		LDLR,DIO1,G6PC,PPARGC1A
Pyridoxal 5'-phosphate Salvage Pathway	0.683	0.0476		PDXK,SGK1,G6PC
Coagulation System	0.683	0.0588		PLAUR,PLAT
Melanocyte Development and Pigmentation Signaling	0.672	0.0421		PRKAR2B,ADCY3,CREB3L4,DCT
Agranulocyte Adhesion and Diapedesis	0.669	0.0373		IL33,MMP7,CLDN1,CLDN19,MMP15,Ccl6
Osteoarthritis Pathway	0.668	0.0359	0.378	IL1R2,TGFBR2,CASP3,BMP2,SOX9,CREB3L4,PPARGC1A
TWEAK Signaling	0.664	0.0571		NFKBIA,CASP3
P2Y Purigenic Receptor Signaling Pathway	0.658	0.0388	-0.447	MYC,FOS,PRKAR2B,ADCY3,CREB3L4
FAK Signaling	0.651	0.0412		FYN,ASAP1,CAPN2,CAPN9
Glucose and Glucose-1-phosphate Degradation	0.651	0.1		PGM2
Calcium Transport I	0.651	0.1		ATP2A3
G-Protein Coupled Receptor Signaling	0.638	0.0335		FYN,NFKBIA,PRKAR2B,GDPD1,VIPR1,DUSP1,DUSP6,ADCY3,CREB3L4
Inhibition of Matrix Metalloproteases	0.628	0.0541		MMP7,MMP15
Leukotriene Biosynthesis	0.615	0.0909		MGST2
Glycogen Degradation II	0.615	0.0909		PGM2
Purine Nucleotides De Novo Biosynthesis II	0.615	0.0909		ADSS
UDP-N-acetyl-D-galactosamine Biosynthesis II	0.615	0.0909		GNPDA1
April Mediated Signaling	0.612	0.0526		FOS,NFKBIA
Netrin Signaling	0.612	0.0526		PRKAR2B,UNC5B
Myc Mediated Apoptosis Signaling	0.596	0.0429		MYC,CASP3,SFN
Toll-like Receptor Signaling	0.596	0.0429		IL33,FOS,NFKBIA
Dermatan Sulfate Biosynthesis (Late Stages)	0.595	0.0513		SULT2B1,DSE
Serotonin Receptor Signaling	0.595	0.0513		SMOX,ADCY3
IGF-1 Signaling	0.593	0.0388		FOS,PRKAR2B,CYR61,SFN
Colorectal Cancer Metastasis Signaling	0.589	0.0331	0.707	TGFBR2,MYC,FOS,MMP7,PRKAR2B,CASP3,MMP15,ADCY3
Choline Biosynthesis III	0.583	0.0833		PHKA1
Pregnenolone Biosynthesis	0.583	0.0833		CYP4A11
Role of PKR in Interferon Induction and Antiviral Response	0.58	0.05		NFKBIA,CASP3
Chronic Myeloid Leukemia Signaling	0.574	0.0381		TGFBR2,MYC,MECOM,E2F8
Dopamine Receptor Signaling	0.573	0.0417		PRKAR2B,SMOX,ADCY3
Hypoxia Signaling in the Cardiovascular System	0.573	0.0417		NFKBIA,NQO1,CREB3L4
BMP signaling pathway	0.573	0.0417		PRKAR2B,Bmp8b,BMP2
Gαs Signaling	0.565	0.0377	-1	PRKAR2B,VIPR1,ADCY3,CREB3L4
MIF Regulation of Innate Immunity	0.565	0.0488		FOS,NFKBIA
B Cell Activating Factor Signaling	0.565	0.0488		FOS,NFKBIA
Corticotropin Releasing Hormone Signaling	0.557	0.0374	-1	FOS,PRKAR2B,ADCY3,CREB3L4
γ-glutamyl Cycle	0.553	0.0769		GCLC
Pyrimidine Ribonucleotides Interconversion	0.55	0.0476		SLC25A42,ANXA1
Retinoic acid Mediated Apoptosis Signaling	0.536	0.0465		CASP3,PARP12
nNOS Signaling in Neurons	0.536	0.0465		CAPN2,CAPN9
Granzyme B Signaling	0.526	0.0714		CASP3
Glutaryl-CoA Degradation	0.526	0.0714		ACAT1
Isoleucine Degradation I	0.526	0.0714		ACAT1
Phenylalanine Degradation IV (Mammalian, via Side Chain)	0.526	0.0714		SMOX
cAMP-mediated signaling	0.526	0.0323	-0.378	PRKAR2B,GDPD1,VIPR1,DUSP1,DUSP6,ADCY3,CREB3L4
iNOS Signaling	0.522	0.0455		FOS,NFKBIA
Pyrimidine Ribonucleotides De Novo Biosynthesis	0.522	0.0455		SLC25A42,ANXA1
HIF1α Signaling	0.515	0.0357		MMP7,SLC2A8,SLC2A2,MMP15
Protein Kinase A Signaling	0.514	0.0301	-0.632	TGFBR2,NFKBIA,PRKAR2B,GDPD1,DUSP1,DUSP6,ADCY3,CREB3L4,SFN,DUSP12,PTPRR
Gustation Pathway	0.507	0.0354		PRKAR2B,SCNN1G,GDPD1,ADCY3
Superpathway of Citrulline Metabolism	0.501	0.0667		ASS1
Histidine Degradation VI	0.501	0.0667		CYP4A11
Vitamin-C Transport	0.501	0.0667		TXNRD1
Prolactin Signaling	0.483	0.037		MYC,FYN,FOS
Relaxin Signaling	0.476	0.0327	-1	FOS,NFKBIA,PRKAR2B,GDPD1,ADCY3
GPCR-Mediated Nutrient Sensing in Enteroendocrine Cells	0.474	0.0366		PRKAR2B,ADCY3,GIP
Phototransduction Pathway	0.472	0.0417		PRKAR2B,OPN3
Role of Osteoblasts, Osteoclasts and Chondrocytes in Rheumatoid Arthritis	0.471	0.0308		IL33,IL1R2,FOS,NFKBIA,Bmp8b,BMP2,GSN
RhoA Signaling	0.469	0.0339		SEPT5,ARHGAP6,SEPT4,PLEKHG5
Neuregulin Signaling	0.466	0.0361		MYC,HBEGF,EREG
Cancer Drug Resistance By Drug Efflux	0.461	0.0408		ABCB1,ABCC1
Cardiomyocyte Differentiation via BMP Receptors	0.457	0.0588		BMP2
Differential Regulation of Cytokine Production in Intestinal Epithelial Cells by IL-17A and IL-17F	0.457	0.0588		LCN2
Leptin Signaling in Obesity	0.457	0.0357		PRKAR2B,ADCY3,GHRL
Bladder Cancer Signaling	0.449	0.0353		MYC,MMP7,MMP15
TGF-β Signaling	0.449	0.0353		TGFBR2,FOS,BMP2
Tight Junction Signaling	0.439	0.0314		TGFBR2,FOS,PRKAR2B,CLDN1,CLDN19
Activation of IRF by Cytosolic Pattern Recognition Receptors	0.438	0.0392		NFKBIA,MAVS
Ubiquinol-10 Biosynthesis (Eukaryotic)	0.437	0.0556		CYP4A11
Dermatan Sulfate Biosynthesis	0.428	0.0385		SULT2B1,DSE
eNOS Signaling	0.427	0.0311		PRKAR2B,CASP3,ADCY3,AQP1,AQP8
DNA damage-induced 14-3-3σ Signaling	0.419	0.0526		SFN
Calcium-induced T Lymphocyte Apoptosis	0.418	0.0377		ATP2A3,CAPN2
Regulation of Cellular Mechanics by Calpain Protease	0.418	0.0377		CAPN2,CAPN9
Leukocyte Extravasation Signaling	0.413	0.0299	2	ARHGAP6,MMP7,CLDN1,CLDN19,MMP15,CD44
Wnt/β-catenin Signaling	0.405	0.0303	0.447	TGFBR2,MYC,MMP7,CD44,SOX9
Endoplasmic Reticulum Stress Pathway	0.402	0.05		CASP3
Cardiac β-adrenergic Signaling	0.39	0.0308	-1	PRKAR2B,GDPD1,ADCY3,ATP2A3
NF-κB Signaling	0.389	0.0298	1.342	IL33,IL1R2,TGFBR2,NFKBIA,BMP2
Maturity Onset Diabetes of Young (MODY) Signaling	0.385	0.0476		SLC2A2
Tumoricidal Function of Hepatic Natural Killer Cells	0.385	0.0476		CASP3
Putrescine Degradation III	0.385	0.0476		SMOX
CDK5 Signaling	0.38	0.0319		PRKAR2B,EGR1,ADCY3
Prostate Cancer Signaling	0.38	0.0319		NFKBIA,CREB3L4,GSTP1
ErbB Signaling	0.38	0.0319		FOS,HBEGF,EREG
IL-17A Signaling in Gastric Cells	0.37	0.0455		FOS
Pyrimidine Deoxyribonucleotides De Novo Biosynthesis I	0.37	0.0455		RRM2
Tryptophan Degradation X (Mammalian, via Tryptamine)	0.37	0.0455		SMOX
TCA Cycle II (Eukaryotic)	0.37	0.0455		LIPF
Tryptophan Degradation III (Eukaryotic)	0.37	0.0455		ACAT1
Induction of Apoptosis by HIV1	0.362	0.0339		NFKBIA,CASP3
Insulin Receptor Signaling	0.361	0.0296		FYN,PRKAR2B,SCNN1G,SGK1
Cytotoxic T Lymphocyte-mediated Apoptosis of Target Cells	0.356	0.0435		CASP3
Glycolysis I	0.356	0.0435		FBP1
RANK Signaling in Osteoclasts	0.347	0.0303		FOS,NFKBIA,GSN
UVA-Induced MAPK Signaling	0.335	0.0297		FOS,CASP3,PARP12
Cell Cycle: G1/S Checkpoint Regulation	0.33	0.0317		MYC,E2F8
Endothelin-1 Signaling	0.326	0.0276	0.447	PLA2G16,MYC,FOS,CASP3,ADCY3
Thrombopoietin Signaling	0.322	0.0312		MYC,FOS
Eicosanoid Signaling	0.322	0.0312		PLA2G16,HPGDS
ILK Signaling	0.322	0.0275	1	MYC,FOS,CASP3,BMP2,CREB3L4
Role of Hypercytokinemia/hyperchemokinemia in the Pathogenesis of Influenza	0.317	0.0385		IL33
Antiproliferative Role of TOB in T Cell Signaling	0.317	0.0385		TGFBR2
Lymphotoxin β Receptor Signaling	0.315	0.0308		NFKBIA,CASP3
Sonic Hedgehog Signaling	0.306	0.037		PRKAR2B
T Cell Receptor Signaling	0.306	0.0283		FYN,FOS,NFKBIA
p53 Signaling	0.3	0.028		PLAGL1,SFN,GML
Amyotrophic Lateral Sclerosis Signaling	0.295	0.0278		CASP3,CAPN2,CAPN9
Caveolar-mediated Endocytosis Signaling	0.287	0.029		FYN,CD55
Basal Cell Carcinoma Signaling	0.287	0.029		Bmp8b,BMP2
Glioma Invasiveness Signaling	0.287	0.029		CD44,PLAUR
Role of MAPK Signaling in the Pathogenesis of Influenza	0.287	0.029		PLA2G16,CASP3
Dopamine Degradation	0.284	0.0345		SMOX
Mitochondrial Dysfunction	0.282	0.0265		GSR,CASP3,COX6B2,COX7A2L
Huntington's Disease Signaling	0.276	0.0256		CASP3,SGK1,DNM3,CAPN2,CAPN9,CREB3L4
Circadian Rhythm Signaling	0.275	0.0333		CREB3L4
Interferon Signaling	0.275	0.0333		IFIT3
Axonal Guidance Signaling	0.273	0.0251		MME,PAPPA2,FYN,ENPEP,EFNB2,MMP7,PRKAR2B,EPHB2,Bmp8b,BMP2,UNC5B
Ephrin B Signaling	0.268	0.0278		EFNB2,EPHB2
Dopamine-DARPP32 Feedback in cAMP Signaling	0.266	0.0258		PRKAR2B,ADCY3,ATP2A3,CREB3L4
4-1BB Signaling in T Lymphocytes	0.265	0.0323		NFKBIA
Rac Signaling	0.265	0.0263		ABI2,NOX4,CD44
Neuroinflammation Signaling Pathway	0.259	0.025	-0.816	TGFBR2,FOS,NOX4,CASP3,S100B,CREB3L4,GJB1
Acute Phase Response Signaling	0.258	0.0255		IL33,FOS,NFKBIA,RBP1
STAT3 Pathway	0.257	0.027		TGFBR2,MYC
Neurotrophin/TRK Signaling	0.251	0.0267		FOS,CREB3L4
Graft-versus-Host Disease Signaling	0.247	0.0303		IL33
MIF-mediated Glucocorticoid Regulation	0.247	0.0303		NFKBIA
Noradrenaline and Adrenaline Degradation	0.247	0.0303		SMOX
Complement System	0.247	0.0303		CD55
Pancreatic Adenocarcinoma Signaling	0.246	0.0254		TGFBR2,HBEGF,E2F8
Renin-Angiotensin Signaling	0.242	0.0252		FOS,PRKAR2B,ADCY3
CD40 Signaling	0.24	0.026		FOS,NFKBIA
CD28 Signaling in T Helper Cells	0.238	0.025		FYN,FOS,NFKBIA
Cell Cycle Regulation by BTG Family Proteins	0.231	0.0286		E2F8
Superpathway of Methionine Degradation	0.231	0.0286		PCCB
Erythropoietin Signaling	0.224	0.025		FOS,NFKBIA
Growth Hormone Signaling	0.224	0.025		FOS,IGFALS
Role of Cytokines in Mediating Communication between Immune Cells	0.224	0.0278		IL33
Role of IL-17F in Allergic Inflammatory Airway Diseases	0.216	0.027		CREB3L4
Thyroid Cancer Signaling	0.203	0.0256		MYC
tRNA Splicing	0.203	0.0256		GDPD1
